# Supplementary material for: Comparative transcriptome analyses of fruit development among pears, peaches, and strawberries provide new insights into single sigmoid patterns
Source: BMC Plant Biol. 2020 Mar 6;20:108. doi: 10.1186/s12870-020-2317-6 (PMC7060524; doi:10.1186/s12870-020-2317-6)
Supplement: Supplementary file 6 — Additional file 6: Table S1. Stages of peaches and strawberries selected for transcriptome sequencing. [file 12870_2020_2317_MOESM6_ESM.xlsx]

## Sheet: Sheet1
Table S1. Stages of peaches and strawberries selected for transcriptome sequencing
Period	Fruitlet		First enlargement		Interval		Second enlargement		Maturation
	DAFB	Refer name	DAFB	Refer name	DAFB	Refer name	DAFB	Refer name	DAFB	Refer name
Peach	21	PP1	42	PP2	56	PP3	84	PP4	105	PP5
Strawberry	11	FA1	27	FA2	31	FA3	43	FA4	47	FA5
