# Supplementary material for: Comparative transcriptome analyses of fruit development among pears, peaches, and strawberries provide new insights into single sigmoid patterns
Source: BMC Plant Biol. 2020 Mar 6;20:108. doi: 10.1186/s12870-020-2317-6 (PMC7060524; doi:10.1186/s12870-020-2317-6)
Supplement: Supplementary file 7 — Additional file 7: Table S2. Overlap of differential expressed genes with QTL regions related to fruit size. [file 12870_2020_2317_MOESM7_ESM.xlsx]

## Sheet: Sheet
Table S2. Overlap of differential expressed genes with QTL regions related to fruit size
Species	Stage	gene location				QTLs location
		geneid	Chromosome	Start	End	Chromosome	Start	End
Cv. Dangshansuli	PB2	Pbr035270.1	Chr11	2658875	2660590	Chr11	739673	5025956
		Pbr039803.1	Chr3	5356863	5358681	Chr3	596246	10813027
		Pbr039771.2	Chr3	5689439	5694083	Chr3	596246	10813027
		Pbr002318.2	Chr3	6298021	6299913	Chr3	596246	10813027
		Pbr012950.1	Chr3	2851913	2853605	Chr3	596246	10813027
		Pbr039787.1	Chr3	5509008	5511534	Chr3	596246	10813027
		Pbr035263.1	Chr11	2709239	2711547	Chr11	739673	5025956
		Pbr017840.1	Chr3	7949828	7951063	Chr3	596246	10813027
		Pbr022794.1	Chr3	1507206	1507529	Chr3	596246	10813027
		Pbr024205.1	Chr3	7303212	7305956	Chr3	596246	10813027
		Pbr022776.1	Chr3	1382929	1385013	Chr3	596246	10813027
		Pbr022778.1	Chr3	1392074	1396424	Chr3	596246	10813027
		Pbr012889.1	Chr3	2320528	2325386	Chr3	596246	10813027
		Pbr022670.1	Chr3	1008178	1011206	Chr3	596246	10813027
		Pbr030170.1	Chr11	21669613	21672599	Chr11	21669391	21725094
		Pbr033688.1	Chr3	3931085	3937341	Chr3	596246	10813027
		Pbr025857.1	Chr3	2119802	2122108	Chr3	596246	10813027
		Pbr022816.1	Chr3	1680430	1682274	Chr3	596246	10813027
		Pbr038258.1	Chr11	4721458	4723749	Chr11	739673	5025956
		Pbr024821.1	Chr3	3308984	3310869	Chr3	596246	10813027
		Pbr030167.1	Chr11	21699150	21699329	Chr11	21669391	21725094
		Pbr012946.1	Chr3	2831001	2831672	Chr3	596246	10813027
		Pbr022685.1	Chr3	1150380	1150808	Chr3	596246	10813027
		Pbr022686.1	Chr3	1152514	1152903	Chr3	596246	10813027
		Pbr009980.3	Chr11	2284131	2295548	Chr11	739673	5025956
		Pbr009000.1	Chr11	2025609	2031259	Chr11	739673	5025956
		Pbr024216.1	Chr3	7203854	7205695	Chr3	596246	10813027
		Pbr033694.1	Chr3	3859186	3862202	Chr3	596246	10813027
		Pbr008952.1	Chr11	1621778	1633074	Chr11	739673	5025956
		Pbr022679.1	Chr3	1093656	1096000	Chr3	596246	10813027
		Pbr020465.2	Chr11	1034815	1042013	Chr11	739673	5025956
		Pbr038213.1	Chr11	4248754	4254095	Chr11	739673	5025956
		Pbr033649.1	Chr3	4245631	4250321	Chr3	596246	10813027
		Pbr014979.1	Chr13	8373149	8376885	Chr13	8163076	8412152
		Pbr017208.1	Chr3	8876177	8876500	Chr3	596246	10813027
		Pbr024217.1	Chr3	7199885	7201788	Chr3	596246	10813027
		Pbr008977.1	Chr11	1813922	1815879	Chr11	739673	5025956
		Pbr008967.1	Chr11	1743465	1745422	Chr11	739673	5025956
		Pbr038220.3	Chr11	4280236	4283967	Chr11	739673	5025956
		Pbr017191.1	Chr3	8591359	8594153	Chr3	596246	10813027
		Pbr036701.1	Chr11	2790636	2805960	Chr11	739673	5025956
		Pbr022706.1	Chr3	1267462	1269972	Chr3	596246	10813027
		Pbr009984.1	Chr11	2243403	2246458	Chr11	739673	5025956
		Pbr031471.1	Chr3	9726114	9752519	Chr3	596246	10813027
		Pbr039708.1	Chr3	6277360	6279715	Chr3	596246	10813027
		Pbr022691.1	Chr3	1180370	1183012	Chr3	596246	10813027
		Pbr008990.1	Chr11	1948843	1950468	Chr11	739673	5025956
		Pbr006749.1	Chr3	10641170	10644650	Chr3	596246	10813027
		Pbr039747.1	Chr3	5924548	5927192	Chr3	596246	10813027
		Pbr008985.1	Chr11	1893295	1897029	Chr11	739673	5025956
		Pbr022797.1	Chr3	1521441	1521839	Chr3	596246	10813027
		Pbr022787.3	Chr3	1467502	1471871	Chr3	596246	10813027
		Pbr026742.1	Chr3	2971310	2974279	Chr3	596246	10813027
		Pbr017810.1	Chr3	7550924	7553164	Chr3	596246	10813027
		Pbr012621.1	Chr17	4809535	4810356	Chr17	4596392	4893607
		Pbr008979.1	Chr11	1823668	1824432	Chr11	739673	5025956
		Pbr033681.1	Chr3	3987065	3988875	Chr3	596246	10813027
		Pbr024215.1	Chr3	7206244	7209816	Chr3	596246	10813027
		Pbr022791.1	Chr3	1484636	1484944	Chr3	596246	10813027
		Pbr038225.1	Chr11	4350466	4352632	Chr11	739673	5025956
		Pbr030227.1	Chr3	876164	879085	Chr3	596246	10813027
		Pbr025839.1	Chr3	1955467	1957680	Chr3	596246	10813027
		Pbr012941.2	Chr3	2792441	2795443	Chr3	596246	10813027
		Pbr012628.1	Chr17	4713707	4714851	Chr17	4596392	4893607
		Pbr008932.1	Chr11	1423690	1425713	Chr11	739673	5025956
		Pbr009985.1	Chr11	2224098	2227338	Chr11	739673	5025956
		Pbr020535.1	Chr3	7023886	7025004	Chr3	596246	10813027
		Pbr017200.2	Chr3	8763047	8773897	Chr3	596246	10813027
		Pbr038269.1	Chr11	4799179	4801242	Chr11	739673	5025956
		Pbr038236.2	Chr11	4433647	4438273	Chr11	739673	5025956
		Pbr027642.1	Chr3	9088312	9089736	Chr3	596246	10813027
		Pbr026741.1	Chr3	2967243	2969301	Chr3	596246	10813027
		Pbr038230.1	Chr11	4377482	4379396	Chr11	739673	5025956
		Pbr008947.1	Chr11	1560632	1562086	Chr11	739673	5025956
		Pbr035457.1	Chr3	5109578	5110597	Chr3	596246	10813027
		Pbr035447.1	Chr3	5049350	5056638	Chr3	596246	10813027
		Pbr012881.1	Chr3	2260513	2265708	Chr3	596246	10813027
		Pbr022663.1	Chr3	946661	947714	Chr3	596246	10813027
		Pbr008949.1	Chr11	1576685	1577161	Chr11	739673	5025956
		Pbr039713.1	Chr3	6226299	6228365	Chr3	596246	10813027
		Pbr022822.1	Chr3	1733536	1735878	Chr3	596246	10813027
		Pbr033637.2	Chr3	4766049	4771327	Chr3	596246	10813027
		Pbr022820.1	Chr3	1702197	1705134	Chr3	596246	10813027
		Pbr024847.1	Chr3	3537482	3539544	Chr3	596246	10813027
		Pbr026761.1	Chr3	3275927	3281458	Chr3	596246	10813027
		Pbr009965.1	Chr11	2396490	2407970	Chr11	739673	5025956
		Pbr040568.1	Chr3	4958814	4959213	Chr3	596246	10813027
		Pbr039758.1	Chr3	5797365	5799616	Chr3	596246	10813027
		Pbr025844.1	Chr3	1994577	1997015	Chr3	596246	10813027
		Pbr012891.1	Chr3	2363418	2364105	Chr3	596246	10813027
		Pbr017185.1	Chr3	8520310	8528942	Chr3	596246	10813027
		Pbr024213.1	Chr3	7212769	7215819	Chr3	596246	10813027
		Pbr014973.1	Chr13	8326361	8333680	Chr13	8163076	8412152
		Pbr024234.1	Chr3	7080498	7082246	Chr3	596246	10813027
		Pbr008922.1	Chr11	1331134	1335362	Chr11	739673	5025956
		Pbr030166.1	Chr11	21710742	21712986	Chr11	21669391	21725094
		Pbr009972.1	Chr11	2348048	2349750	Chr11	739673	5025956
		Pbr008978.1	Chr11	1816190	1817815	Chr11	739673	5025956
		Pbr008966.1	Chr11	1741529	1743154	Chr11	739673	5025956
		Pbr022819.1	Chr3	1697915	1701365	Chr3	596246	10813027
		Pbr008961.1	Chr11	1685344	1689051	Chr11	739673	5025956
		Pbr024846.1	Chr3	3533849	3536265	Chr3	596246	10813027
		Pbr024863.1	Chr3	3701571	3703005	Chr3	596246	10813027
		Pbr008927.1	Chr11	1387158	1392274	Chr11	739673	5025956
		Pbr026748.1	Chr3	3013664	3016371	Chr3	596246	10813027
		Pbr038270.1	Chr11	4803989	4806693	Chr11	739673	5025956
		Pbr008993.1	Chr11	1956535	1958363	Chr11	739673	5025956
		Pbr040569.1	Chr3	4968222	4968524	Chr3	596246	10813027
		Pbr039782.1	Chr3	5604649	5609582	Chr3	596246	10813027
		Pbr009001.1	Chr11	2038847	2039926	Chr11	739673	5025956
		Pbr008984.1	Chr11	1869633	1873367	Chr11	739673	5025956
		Pbr040560.1	Chr3	4903442	4904914	Chr3	596246	10813027
		Pbr036710.1	Chr11	2956974	2959483	Chr11	739673	5025956
		Pbr033690.1	Chr3	3918802	3919635	Chr3	596246	10813027
		Pbr036709.1	Chr11	2941213	2946193	Chr11	739673	5025956
		Pbr017194.1	Chr3	8656296	8661979	Chr3	596246	10813027
		Pbr042789.1	Chr3	7387672	7388396	Chr3	596246	10813027
		Pbr008942.2	Chr11	1526187	1527908	Chr11	739673	5025956
		Pbr020457.1	Chr11	971467	972877	Chr11	739673	5025956
		Pbr024212.1	Chr3	7227706	7233949	Chr3	596246	10813027
		Pbr020462.1	Chr11	1001728	1004148	Chr11	739673	5025956
		Pbr040573.1	Chr3	5001850	5003598	Chr3	596246	10813027
		Pbr039725.2	Chr3	6117327	6139240	Chr3	596246	10813027
	PB3	Pbr035270.1	Chr11	2658875	2660590	Chr11	739673	5025956
		Pbr020485.1	Chr11	1204645	1211332	Chr11	739673	5025956
		Pbr012884.1	Chr3	2273452	2304861	Chr3	596246	10813027
		Pbr038221.1	Chr11	4291994	4295112	Chr11	739673	5025956
		Pbr024221.1	Chr3	7160030	7161400	Chr3	596246	10813027
		Pbr012619.1	Chr17	4821358	4822602	Chr17	4596392	4893607
		Pbr038258.1	Chr11	4721458	4723749	Chr11	739673	5025956
		Pbr033632.1	Chr3	4816699	4817889	Chr3	596246	10813027
		Pbr012946.1	Chr3	2831001	2831672	Chr3	596246	10813027
		Pbr020476.1	Chr11	1113043	1113657	Chr11	739673	5025956
		Pbr009000.1	Chr11	2025609	2031259	Chr11	739673	5025956
		Pbr003047.2	Chr3	10018047	10018528	Chr3	596246	10813027
		Pbr024216.1	Chr3	7203854	7205695	Chr3	596246	10813027
		Pbr020827.1	Chr15	42112935	42118262	Chr15	42054229	42124067
		Pbr022679.1	Chr3	1093656	1096000	Chr3	596246	10813027
		Pbr020465.2	Chr11	1034815	1042013	Chr11	739673	5025956
		Pbr033649.1	Chr3	4245631	4250321	Chr3	596246	10813027
		Pbr025850.1	Chr3	2038904	2039128	Chr3	596246	10813027
		Pbr008977.1	Chr11	1813922	1815879	Chr11	739673	5025956
		Pbr008967.1	Chr11	1743465	1745422	Chr11	739673	5025956
		Pbr017191.1	Chr3	8591359	8594153	Chr3	596246	10813027
		Pbr036701.1	Chr11	2790636	2805960	Chr11	739673	5025956
		Pbr022782.1	Chr3	1432505	1437223	Chr3	596246	10813027
		Pbr022706.1	Chr3	1267462	1269972	Chr3	596246	10813027
		Pbr036583.1	Chr3	8323421	8325453	Chr3	596246	10813027
		Pbr031471.1	Chr3	9726114	9752519	Chr3	596246	10813027
		Pbr039708.1	Chr3	6277360	6279715	Chr3	596246	10813027
		Pbr020491.1	Chr3	6568134	6572090	Chr3	596246	10813027
		Pbr035276.1	Chr11	2609734	2610027	Chr11	739673	5025956
		Pbr022797.1	Chr3	1521441	1521839	Chr3	596246	10813027
		Pbr017810.1	Chr3	7550924	7553164	Chr3	596246	10813027
		Pbr022812.1	Chr3	1654559	1660154	Chr3	596246	10813027
		Pbr024215.1	Chr3	7206244	7209816	Chr3	596246	10813027
		Pbr030227.1	Chr3	876164	879085	Chr3	596246	10813027
		Pbr008975.1	Chr11	1808295	1810123	Chr11	739673	5025956
		Pbr022826.1	Chr3	1758353	1760488	Chr3	596246	10813027
		Pbr012628.1	Chr17	4713707	4714851	Chr17	4596392	4893607
		Pbr009985.1	Chr11	2224098	2227338	Chr11	739673	5025956
		Pbr038269.1	Chr11	4799179	4801242	Chr11	739673	5025956
		Pbr014975.1	Chr13	8341495	8344235	Chr13	8163076	8412152
		Pbr017829.1	Chr3	7854648	7858593	Chr3	596246	10813027
		Pbr012938.1	Chr3	2769471	2770660	Chr3	596246	10813027
		Pbr035475.1	Chr3	5229948	5230505	Chr3	596246	10813027
		Pbr014977.1	Chr13	8356957	8360136	Chr13	8163076	8412152
		Pbr026741.1	Chr3	2967243	2969301	Chr3	596246	10813027
		Pbr017817.2	Chr3	7706227	7712213	Chr3	596246	10813027
		Pbr038230.1	Chr11	4377482	4379396	Chr11	739673	5025956
		Pbr008947.1	Chr11	1560632	1562086	Chr11	739673	5025956
		Pbr012885.1	Chr3	2305714	2306256	Chr3	596246	10813027
		Pbr020496.1	Chr3	6636013	6641405	Chr3	596246	10813027
		Pbr022822.1	Chr3	1733536	1735878	Chr3	596246	10813027
		Pbr033637.2	Chr3	4766049	4771327	Chr3	596246	10813027
		Pbr024847.1	Chr3	3537482	3539544	Chr3	596246	10813027
		Pbr020513.1	Chr3	6753429	6753761	Chr3	596246	10813027
		Pbr009965.1	Chr11	2396490	2407970	Chr11	739673	5025956
		Pbr039758.1	Chr3	5797365	5799616	Chr3	596246	10813027
		Pbr025844.1	Chr3	1994577	1997015	Chr3	596246	10813027
		Pbr024234.1	Chr3	7080498	7082246	Chr3	596246	10813027
		Pbr022819.1	Chr3	1697915	1701365	Chr3	596246	10813027
		Pbr009970.1	Chr11	2361381	2366657	Chr11	739673	5025956
		Pbr009987.1	Chr11	2213326	2216629	Chr11	739673	5025956
		Pbr039779.1	Chr3	5633911	5637012	Chr3	596246	10813027
		Pbr008984.1	Chr11	1869633	1873367	Chr11	739673	5025956
		Pbr038272.1	Chr11	4839112	4841625	Chr11	739673	5025956
		Pbr036587.1	Chr3	8348942	8352168	Chr3	596246	10813027
		Pbr036709.1	Chr11	2941213	2946193	Chr11	739673	5025956
		Pbr017194.1	Chr3	8656296	8661979	Chr3	596246	10813027
		Pbr041406.1	Chr3	6410052	6411662	Chr3	596246	10813027
		Pbr036594.1	Chr3	8480706	8483932	Chr3	596246	10813027
		Pbr027669.1	Chr3	10610477	10612077	Chr3	596246	10813027
		Pbr040573.1	Chr3	5001850	5003598	Chr3	596246	10813027
		Pbr012940.1	Chr3	2790438	2791475	Chr3	596246	10813027
	PB4	Pbr035270.1	Chr11	2658875	2660590	Chr11	739673	5025956
		Pbr036706.1	Chr11	2897486	2905678	Chr11	739673	5025956
		Pbr038221.1	Chr11	4291994	4295112	Chr11	739673	5025956
		Pbr030218.1	Chr3	756850	758880	Chr3	596246	10813027
		Pbr012627.1	Chr17	4724988	4727437	Chr17	4596392	4893607
		Pbr024221.1	Chr3	7160030	7161400	Chr3	596246	10813027
		Pbr017840.1	Chr3	7949828	7951063	Chr3	596246	10813027
		Pbr024205.1	Chr3	7303212	7305956	Chr3	596246	10813027
		Pbr022778.1	Chr3	1392074	1396424	Chr3	596246	10813027
		Pbr030170.1	Chr11	21669613	21672599	Chr11	21669391	21725094
		Pbr020477.1	Chr11	1122132	1123320	Chr11	739673	5025956
		Pbr038258.1	Chr11	4721458	4723749	Chr11	739673	5025956
		Pbr027647.1	Chr3	9041302	9044086	Chr3	596246	10813027
		Pbr033632.1	Chr3	4816699	4817889	Chr3	596246	10813027
		Pbr022673.1	Chr3	1040939	1043888	Chr3	596246	10813027
		Pbr012946.1	Chr3	2831001	2831672	Chr3	596246	10813027
		Pbr022685.1	Chr3	1150380	1150808	Chr3	596246	10813027
		Pbr022805.1	Chr3	1606101	1606400	Chr3	596246	10813027
		Pbr020476.1	Chr11	1113043	1113657	Chr11	739673	5025956
		Pbr009980.3	Chr11	2284131	2295548	Chr11	739673	5025956
		Pbr039797.1	Chr3	5419455	5421733	Chr3	596246	10813027
		Pbr035448.1	Chr3	5068739	5078910	Chr3	596246	10813027
		Pbr009000.1	Chr11	2025609	2031259	Chr11	739673	5025956
		Pbr012943.1	Chr3	2810700	2811335	Chr3	596246	10813027
		Pbr033653.1	Chr3	4220090	4224983	Chr3	596246	10813027
		Pbr030215.1	Chr3	746036	748294	Chr3	596246	10813027
		Pbr020465.2	Chr11	1034815	1042013	Chr11	739673	5025956
		Pbr039746.1	Chr3	5928471	5931210	Chr3	596246	10813027
		Pbr033649.1	Chr3	4245631	4250321	Chr3	596246	10813027
		Pbr014979.1	Chr13	8373149	8376885	Chr13	8163076	8412152
		Pbr025850.1	Chr3	2038904	2039128	Chr3	596246	10813027
		Pbr024217.1	Chr3	7199885	7201788	Chr3	596246	10813027
		Pbr008977.1	Chr11	1813922	1815879	Chr11	739673	5025956
		Pbr008967.1	Chr11	1743465	1745422	Chr11	739673	5025956
		Pbr017191.1	Chr3	8591359	8594153	Chr3	596246	10813027
		Pbr012894.1	Chr3	2406780	2409050	Chr3	596246	10813027
		Pbr036701.1	Chr11	2790636	2805960	Chr11	739673	5025956
		Pbr022782.1	Chr3	1432505	1437223	Chr3	596246	10813027
		Pbr039708.1	Chr3	6277360	6279715	Chr3	596246	10813027
		Pbr008990.1	Chr11	1948843	1950468	Chr11	739673	5025956
		Pbr008985.1	Chr11	1893295	1897029	Chr11	739673	5025956
		Pbr039795.1	Chr3	5443092	5454931	Chr3	596246	10813027
		Pbr022797.1	Chr3	1521441	1521839	Chr3	596246	10813027
		Pbr022787.3	Chr3	1467502	1471871	Chr3	596246	10813027
		Pbr035261.1	Chr11	2721458	2723777	Chr11	739673	5025956
		Pbr038237.1	Chr11	4449098	4449571	Chr11	739673	5025956
		Pbr022812.1	Chr3	1654559	1660154	Chr3	596246	10813027
		Pbr024215.1	Chr3	7206244	7209816	Chr3	596246	10813027
		Pbr030227.1	Chr3	876164	879085	Chr3	596246	10813027
		Pbr008946.2	Chr11	1545618	1549554	Chr11	739673	5025956
		Pbr017220.1	Chr3	9031683	9035337	Chr3	596246	10813027
		Pbr022689.1	Chr3	1170793	1175529	Chr3	596246	10813027
		Pbr038257.1	Chr11	4710670	4712716	Chr11	739673	5025956
		Pbr017200.2	Chr3	8763047	8773897	Chr3	596246	10813027
		Pbr035277.1	Chr11	2602998	2607413	Chr11	739673	5025956
		Pbr038269.1	Chr11	4799179	4801242	Chr11	739673	5025956
		Pbr014975.1	Chr13	8341495	8344235	Chr13	8163076	8412152
		Pbr038236.2	Chr11	4433647	4438273	Chr11	739673	5025956
		Pbr026760.2	Chr3	3167750	3170851	Chr3	596246	10813027
		Pbr038230.1	Chr11	4377482	4379396	Chr11	739673	5025956
		Pbr008947.1	Chr11	1560632	1562086	Chr11	739673	5025956
		Pbr038241.1	Chr11	4519980	4522784	Chr11	739673	5025956
		Pbr024202.1	Chr3	7334560	7339014	Chr3	596246	10813027
		Pbr038262.1	Chr11	4745200	4746840	Chr11	739673	5025956
		Pbr034772.1	Chr3	9526261	9529009	Chr3	596246	10813027
		Pbr033697.1	Chr3	3847725	3849507	Chr3	596246	10813027
		Pbr039713.1	Chr3	6226299	6228365	Chr3	596246	10813027
		Pbr022822.1	Chr3	1733536	1735878	Chr3	596246	10813027
		Pbr024845.1	Chr3	3531968	3533164	Chr3	596246	10813027
		Pbr033637.2	Chr3	4766049	4771327	Chr3	596246	10813027
		Pbr022820.1	Chr3	1702197	1705134	Chr3	596246	10813027
		Pbr036578.1	Chr3	8275643	8279235	Chr3	596246	10813027
		Pbr024847.1	Chr3	3537482	3539544	Chr3	596246	10813027
		Pbr020513.1	Chr3	6753429	6753761	Chr3	596246	10813027
		Pbr022792.1	Chr3	1490874	1492212	Chr3	596246	10813027
		Pbr022683.1	Chr3	1115718	1117108	Chr3	596246	10813027
		Pbr035283.1	Chr11	2528687	2530687	Chr11	739673	5025956
		Pbr020530.1	Chr3	6933514	6937727	Chr3	596246	10813027
		Pbr022832.1	Chr3	1830626	1831966	Chr3	596246	10813027
		Pbr034771.3	Chr3	9521548	9523850	Chr3	596246	10813027
		Pbr039758.1	Chr3	5797365	5799616	Chr3	596246	10813027
		Pbr025844.1	Chr3	1994577	1997015	Chr3	596246	10813027
		Pbr024213.1	Chr3	7212769	7215819	Chr3	596246	10813027
		Pbr009995.1	Chr11	2165808	2169624	Chr11	739673	5025956
		Pbr024234.1	Chr3	7080498	7082246	Chr3	596246	10813027
		Pbr039785.1	Chr3	5517672	5521066	Chr3	596246	10813027
		Pbr038265.1	Chr11	4761865	4769425	Chr11	739673	5025956
		Pbr009972.1	Chr11	2348048	2349750	Chr11	739673	5025956
		Pbr020444.1	Chr11	808206	812044	Chr11	739673	5025956
		Pbr008978.1	Chr11	1816190	1817815	Chr11	739673	5025956
		Pbr020456.1	Chr11	966435	967626	Chr11	739673	5025956
		Pbr034775.1	Chr3	9540281	9543320	Chr3	596246	10813027
		Pbr020480.1	Chr11	1145997	1146420	Chr11	739673	5025956
		Pbr008966.1	Chr11	1741529	1743154	Chr11	739673	5025956
		Pbr033694.1	Chr3	3859186	3862202	Chr3	596246	10813027
		Pbr022819.1	Chr3	1697915	1701365	Chr3	596246	10813027
		Pbr008961.1	Chr11	1685344	1689051	Chr11	739673	5025956
		Pbr022804.1	Chr3	1590170	1596424	Chr3	596246	10813027
		Pbr008927.1	Chr11	1387158	1392274	Chr11	739673	5025956
		Pbr038270.1	Chr11	4803989	4806693	Chr11	739673	5025956
		Pbr012910.1	Chr3	2543714	2546295	Chr3	596246	10813027
		Pbr039782.1	Chr3	5604649	5609582	Chr3	596246	10813027
		Pbr009001.1	Chr11	2038847	2039926	Chr11	739673	5025956
		Pbr039773.1	Chr3	5678006	5678574	Chr3	596246	10813027
		Pbr017210.1	Chr3	8908659	8910400	Chr3	596246	10813027
		Pbr008995.1	Chr11	1967613	1968854	Chr11	739673	5025956
		Pbr036587.1	Chr3	8348942	8352168	Chr3	596246	10813027
		Pbr036709.1	Chr11	2941213	2946193	Chr11	739673	5025956
		Pbr017194.1	Chr3	8656296	8661979	Chr3	596246	10813027
		Pbr027636.1	Chr3	9234102	9237929	Chr3	596246	10813027
		Pbr020528.1	Chr3	6906786	6908480	Chr3	596246	10813027
		Pbr003045.2	Chr3	9975251	9977675	Chr3	596246	10813027
		Pbr017207.1	Chr3	8854190	8856874	Chr3	596246	10813027
		Pbr020462.1	Chr11	1001728	1004148	Chr11	739673	5025956
		Pbr027669.1	Chr3	10610477	10612077	Chr3	596246	10813027
		Pbr040573.1	Chr3	5001850	5003598	Chr3	596246	10813027
		Pbr012940.1	Chr3	2790438	2791475	Chr3	596246	10813027
Cv. Liangyuan	PP2	XM_007214890.2	scaffold_3	12711866	12716837	scaffold_3	11048651	12878608
		XM_007215398.2	scaffold_3	12116578	12145820	scaffold_3	11048651	12878608
		XM_007215648.2	scaffold_3	12168317	12172792	scaffold_3	11048651	12878608
		XM_007216380.2	scaffold_3	12398259	12401005	scaffold_3	11048651	12878608
		XM_007216408.2	scaffold_3	12828802	12833641	scaffold_3	11048651	12878608
		XM_007217035.2	scaffold_3	12294555	12296761	scaffold_3	11048651	12878608
		XM_007217519.2	scaffold_3	11190013	11191162	scaffold_3	11048651	12878608
		XM_007217629.2	scaffold_3	12645537	12653912	scaffold_3	11048651	12878608
		XM_007221540.2	scaffold_1	45462248	45467273	scaffold_1	41535285	46846766
		XM_007221743.2	scaffold_1	44036001	44052885	scaffold_1	41535285	46846766
		XM_007221945.2	scaffold_1	42045128	42048587	scaffold_1	41535285	46846766
		XM_007222059.2	scaffold_1	10922350	10926048	scaffold_1	10066613	11662916
		XM_007222103.2	scaffold_1	46502387	46503945	scaffold_1	41535285	46846766
		XM_007222179.2	scaffold_1	45611015	45614450	scaffold_1	41535285	46846766
		XM_007222352.2	scaffold_1	43326568	43328567	scaffold_1	41535285	46846766
		XM_007222363.2	scaffold_1	43049318	43062795	scaffold_1	41535285	46846766
		XM_007222388.2	scaffold_1	11132272	11136583	scaffold_1	10066613	11662916
		XM_007222438.2	scaffold_1	41801004	41803982	scaffold_1	41535285	46846766
		XM_007222487.2	scaffold_1	42590672	42597222	scaffold_1	41535285	46846766
		XM_007222517.2	scaffold_1	10356778	10360605	scaffold_1	10066613	11662916
		XM_007222632.2	scaffold_1	46811419	46813340	scaffold_1	41535285	46846766
		XM_007222661.2	scaffold_1	43153836	43156089	scaffold_1	41535285	46846766
		XM_007222758.2	scaffold_1	10543955	10548694	scaffold_1	10066613	11662916
		XM_007222817.2	scaffold_1	44128187	44132632	scaffold_1	41535285	46846766
		XM_007222834.2	scaffold_1	41869675	41877409	scaffold_1	41535285	46846766
		XM_007222864.2	scaffold_1	42377169	42381827	scaffold_1	41535285	46846766
		XM_007222907.2	scaffold_1	41605094	41608040	scaffold_1	41535285	46846766
		XM_007222989.2	scaffold_1	42670679	42674161	scaffold_1	41535285	46846766
		XM_007223094.2	scaffold_1	45020901	45033045	scaffold_1	41535285	46846766
		XM_007223117.2	scaffold_1	45094783	45096239	scaffold_1	41535285	46846766
		XM_007223173.2	scaffold_1	42613778	42616641	scaffold_1	41535285	46846766
		XM_007223195.2	scaffold_1	10528415	10531124	scaffold_1	10066613	11662916
		XM_007223203.2	scaffold_1	42622346	42624395	scaffold_1	41535285	46846766
		XM_007223239.2	scaffold_1	44352014	44363377	scaffold_1	41535285	46846766
		XM_007223271.2	scaffold_1	44962623	44965547	scaffold_1	41535285	46846766
		XM_007223303.2	scaffold_1	45475187	45477200	scaffold_1	41535285	46846766
		XM_007223327.2	scaffold_1	45534354	45541992	scaffold_1	41535285	46846766
		XM_007223378.2	scaffold_1	42780984	42782518	scaffold_1	41535285	46846766
		XM_007223424.2	scaffold_1	11594205	11597383	scaffold_1	10066613	11662916
		XM_007223427.2	scaffold_1	44277192	44278301	scaffold_1	41535285	46846766
		XM_007223480.2	scaffold_1	46106465	46108706	scaffold_1	41535285	46846766
		XM_007223493.2	scaffold_1	10886822	10888097	scaffold_1	10066613	11662916
		XM_007223523.2	scaffold_1	45233313	45234408	scaffold_1	41535285	46846766
		XM_007223581.2	scaffold_1	40764345	40764984	scaffold_1	40762051	40845002
		XM_007223582.2	scaffold_1	43463514	43466321	scaffold_1	41535285	46846766
		XM_007223702.2	scaffold_1	43631258	43633154	scaffold_1	41535285	46846766
		XM_007223730.2	scaffold_1	11118061	11119554	scaffold_1	10066613	11662916
		XM_007223758.2	scaffold_1	42391633	42394019	scaffold_1	41535285	46846766
		XM_007223786.2	scaffold_1	46352024	46371399	scaffold_1	41535285	46846766
		XM_007223821.2	scaffold_1	10305199	10306695	scaffold_1	10066613	11662916
		XM_007223842.2	scaffold_1	43829669	43833716	scaffold_1	41535285	46846766
		XM_007223979.2	scaffold_1	45825038	45827120	scaffold_1	41535285	46846766
		XM_007224229.2	scaffold_1	44651567	44653014	scaffold_1	41535285	46846766
		XM_007224240.2	scaffold_1	10350244	10351735	scaffold_1	10066613	11662916
		XM_007224378.2	scaffold_1	11204536	11205842	scaffold_1	10066613	11662916
		XM_007224590.2	scaffold_1	45819485	45824851	scaffold_1	41535285	46846766
		XM_007224616.2	scaffold_1	41804402	41806068	scaffold_1	41535285	46846766
		XM_007224667.2	scaffold_1	42650281	42651169	scaffold_1	41535285	46846766
		XM_007224724.2	scaffold_1	44489065	44492177	scaffold_1	41535285	46846766
		XM_007224773.2	scaffold_1	43994350	43998699	scaffold_1	41535285	46846766
		XM_007225047.2	scaffold_1	45722038	45725337	scaffold_1	41535285	46846766
		XM_007225109.2	scaffold_1	42055382	42060960	scaffold_1	41535285	46846766
		XM_007225113.2	scaffold_1	41624521	41631311	scaffold_1	41535285	46846766
		XM_007225183.2	scaffold_1	44128187	44138717	scaffold_1	41535285	46846766
		XM_007225223.2	scaffold_1	43157634	43166118	scaffold_1	41535285	46846766
		XM_007225266.2	scaffold_1	40768466	40773028	scaffold_1	40762051	40845002
		XM_007225280.2	scaffold_1	45274365	45279892	scaffold_1	41535285	46846766
		XM_007225286.2	scaffold_1	45286752	45291883	scaffold_1	41535285	46846766
		XM_007225624.2	scaffold_1	45812213	45818281	scaffold_1	41535285	46846766
		XM_007225658.2	scaffold_1	43514189	43525740	scaffold_1	41535285	46846766
		XM_007225793.2	scaffold_1	11641895	11643161	scaffold_1	10066613	11662916
		XM_007225938.2	scaffold_1	43467176	43467988	scaffold_1	41535285	46846766
		XM_007225956.2	scaffold_1	43071971	43072695	scaffold_1	41535285	46846766
		XM_007225980.2	scaffold_1	45077337	45079699	scaffold_1	41535285	46846766
		XM_007225983.2	scaffold_1	10949619	10950402	scaffold_1	10066613	11662916
		XM_007225997.2	scaffold_1	42608136	42611578	scaffold_1	41535285	46846766
		XM_007226103.2	scaffold_1	42952533	42955307	scaffold_1	41535285	46846766
		XM_007226280.2	scaffold_1	10979219	10982715	scaffold_1	10066613	11662916
		XM_007226421.2	scaffold_1	11096494	11097399	scaffold_1	10066613	11662916
		XM_007226501.2	scaffold_1	44243409	44247786	scaffold_1	41535285	46846766
		XM_007226532.2	scaffold_1	46738999	46741201	scaffold_1	41535285	46846766
		XM_007226659.2	scaffold_1	43406745	43408722	scaffold_1	41535285	46846766
		XM_007226736.2	scaffold_1	43543628	43545036	scaffold_1	41535285	46846766
		XM_007226787.2	scaffold_1	42661613	42665578	scaffold_1	41535285	46846766
		XM_007226830.2	scaffold_1	45654496	45656487	scaffold_1	41535285	46846766
		XM_007226841.2	scaffold_1	46802634	46806355	scaffold_1	41535285	46846766
		XM_007226885.2	scaffold_1	11471338	11473858	scaffold_1	10066613	11662916
		XM_007226951.2	scaffold_1	45498234	45502112	scaffold_1	41535285	46846766
		XM_007226997.2	scaffold_1	46196685	46197962	scaffold_1	41535285	46846766
		XM_007227163.2	scaffold_1	41732123	41734903	scaffold_1	41535285	46846766
		XM_007227179.2	scaffold_1	45256549	45257907	scaffold_1	41535285	46846766
		XM_007227440.2	scaffold_1	10298821	10299604	scaffold_1	10066613	11662916
		XM_007227455.2	scaffold_1	43693049	43696112	scaffold_1	41535285	46846766
		XM_007227488.2	scaffold_1	41790908	41793168	scaffold_1	41535285	46846766
		XM_007227553.2	scaffold_1	46741811	46744225	scaffold_1	41535285	46846766
		XM_007227631.2	scaffold_1	42103770	42116449	scaffold_1	41535285	46846766
		XM_020553907.1	scaffold_1	45422068	45424420	scaffold_1	41535285	46846766
		XM_020554000.1	scaffold_1	43800396	43803867	scaffold_1	41535285	46846766
		XM_020554358.1	scaffold_1	42473810	42485899	scaffold_1	41535285	46846766
		XM_020554361.1	scaffold_1	42473810	42485579	scaffold_1	41535285	46846766
		XM_020554363.1	scaffold_1	42453804	42460065	scaffold_1	41535285	46846766
		XM_020554416.1	scaffold_1	10089906	10096388	scaffold_1	10066613	11662916
		XM_020554656.1	scaffold_1	42039571	42044417	scaffold_1	41535285	46846766
		XM_020554731.1	scaffold_1	11132272	11136583	scaffold_1	10066613	11662916
		XM_020554749.1	scaffold_1	44352014	44363377	scaffold_1	41535285	46846766
		XM_020554771.1	scaffold_1	45216723	45221340	scaffold_1	41535285	46846766
		XM_020554774.1	scaffold_1	45251137	45252580	scaffold_1	41535285	46846766
		XM_020554797.1	scaffold_1	43429002	43432171	scaffold_1	41535285	46846766
		XM_020555143.1	scaffold_1	41725025	41726964	scaffold_1	41535285	46846766
		XM_020555287.1	scaffold_1	42272635	42278672	scaffold_1	41535285	46846766
		XM_020555290.1	scaffold_1	42272635	42278672	scaffold_1	41535285	46846766
		XM_020555318.1	scaffold_1	45726888	45733543	scaffold_1	41535285	46846766
		XM_020555393.1	scaffold_1	10636662	10640812	scaffold_1	10066613	11662916
		XM_020555401.1	scaffold_1	42882423	42885326	scaffold_1	41535285	46846766
		XM_020555695.1	scaffold_1	46428711	46431476	scaffold_1	41535285	46846766
		XM_020555696.1	scaffold_1	46428711	46431476	scaffold_1	41535285	46846766
		XM_020555721.1	scaffold_1	43777110	43780212	scaffold_1	41535285	46846766
		XM_020555727.1	scaffold_1	45995370	46007946	scaffold_1	41535285	46846766
		XM_020555756.1	scaffold_1	43423049	43424967	scaffold_1	41535285	46846766
		XM_020555793.1	scaffold_1	41927803	41932248	scaffold_1	41535285	46846766
		XM_020555811.1	scaffold_1	11553794	11555292	scaffold_1	10066613	11662916
		XM_020555876.1	scaffold_1	45989887	45993542	scaffold_1	41535285	46846766
		XM_020556012.1	scaffold_1	10592230	10593199	scaffold_1	10066613	11662916
		XM_020556663.1	scaffold_1	10137306	10141636	scaffold_1	10066613	11662916
		XM_020558675.1	scaffold_1	46775214	46778511	scaffold_1	41535285	46846766
		XM_020558817.1	scaffold_1	11424392	11426525	scaffold_1	10066613	11662916
		XM_020558818.1	scaffold_3	11640282	11669814	scaffold_3	11048651	12878608
		XM_020559015.1	scaffold_3	11971944	11976190	scaffold_3	11048651	12878608
		XM_020559017.1	scaffold_3	11971944	11975164	scaffold_3	11048651	12878608
		XM_020560385.1	scaffold_3	12251436	12257108	scaffold_3	11048651	12878608
		XM_020560673.1	scaffold_3	12663761	12668509	scaffold_3	11048651	12878608
		XM_020560966.1	scaffold_1	46075080	46081977	scaffold_1	41535285	46846766
		XM_020561175.1	scaffold_1	46825293	46827449	scaffold_1	41535285	46846766
		XM_020563585.1	scaffold_1	46352024	46389555	scaffold_1	41535285	46846766
		XM_020563590.1	scaffold_1	46352450	46371399	scaffold_1	41535285	46846766
		XM_020563595.1	scaffold_1	46342810	46363723	scaffold_1	41535285	46846766
		XM_020565083.1	scaffold_1	43941644	43955183	scaffold_1	41535285	46846766
		XM_020566130.1	scaffold_1	45758547	45784643	scaffold_1	41535285	46846766
		XM_020566683.1	scaffold_1	45716761	45721604	scaffold_1	41535285	46846766
		XM_020566686.1	scaffold_1	45716768	45721604	scaffold_1	41535285	46846766
		XM_020567546.1	scaffold_1	42737110	42740415	scaffold_1	41535285	46846766
		XM_020567844.1	scaffold_3	11338716	11345334	scaffold_3	11048651	12878608
		XM_020568064.1	scaffold_1	11090540	11094944	scaffold_1	10066613	11662916
		XM_020568483.1	scaffold_1	44625185	44629507	scaffold_1	41535285	46846766
		XM_020568575.1	scaffold_1	42627314	42629532	scaffold_1	41535285	46846766
		XM_020569079.1	scaffold_3	11293733	11301000	scaffold_3	11048651	12878608
		XM_020569446.1	scaffold_1	46799675	46803364	scaffold_1	41535285	46846766
		XM_007202178.2	scaffold_7	15307047	15309046	scaffold_7	15293347	15492141
		XM_007202710.2	scaffold_7	15375012	15375946	scaffold_7	15293347	15492141
		XM_007204199.2	scaffold_7	15490984	15493680	scaffold_7	15293347	15492141
		XM_007208131.2	scaffold_6	18276907	18278775	scaffold_6	18064690	18315130
		XM_007209598.2	scaffold_5	5182606	5183393	scaffold_5	5051729	6287541
		XM_007209630.2	scaffold_5	5375172	5376564	scaffold_5	5051729	6287541
		XM_007209784.2	scaffold_5	5838365	5839597	scaffold_5	5051729	6287541
		XM_007210764.2	scaffold_5	5431329	5434947	scaffold_5	5051729	6287541
		XM_007211253.2	scaffold_5	5238503	5257693	scaffold_5	5051729	6287541
		XM_007211462.2	scaffold_4	10638307	10640205	scaffold_4	10615885	10665019
		XM_007212484.2	scaffold_4	3780276	3786658	scaffold_4	3753019	3790399
		XM_007215024.2	scaffold_3	16933192	16934343	scaffold_3	16739857	16952454
		XM_007215226.2	scaffold_3	16837632	16841877	scaffold_3	16739857	16952454
		XM_007219705.2	scaffold_2	4337531	4341110	scaffold_2	3812067	5472142
		XM_007220175.2	scaffold_2	4277163	4285796	scaffold_2	3812067	5472142
		XM_007220914.2	scaffold_2	3870375	3876988	scaffold_2	3812067	5472142
		XM_007225944.2	scaffold_1	11764194	11765203	scaffold_1	11739016	11810777
		XM_020556371.1	scaffold_2	3971530	3976919	scaffold_2	3812067	5472142
		XM_020556372.1	scaffold_2	3971530	3976921	scaffold_2	3812067	5472142
		XM_020556452.1	scaffold_2	4087196	4091104	scaffold_2	3812067	5472142
		XM_020558447.1	scaffold_2	4797569	4802585	scaffold_2	3812067	5472142
		XM_020563845.1	scaffold_5	5290648	5293343	scaffold_5	5051729	6287541
		XM_020564299.1	scaffold_5	5431430	5434947	scaffold_5	5051729	6287541
		XM_020564590.1	scaffold_5	5072048	5073891	scaffold_5	5051729	6287541
		XM_020568613.1	scaffold_7	15479697	15482217	scaffold_7	15293347	15492141
		XM_007199355.2	scaffold_8	15351602	15353156	scaffold_8	15313429	15538262
		XM_007200020.2	scaffold_8	15441199	15442540	scaffold_8	15313429	15538262
		XM_007201079.2	scaffold_8	15332180	15335011	scaffold_8	15313429	15538262
		XM_007201299.2	scaffold_8	15409741	15412619	scaffold_8	15313429	15538262
		XM_007205342.2	scaffold_6	20158634	20161011	scaffold_6	19765541	20657289
		XM_007205358.2	scaffold_6	19996355	19998472	scaffold_6	19765541	20657289
		XM_007205575.2	scaffold_6	20617683	20620657	scaffold_6	19765541	20657289
		XM_007205604.2	scaffold_6	20275032	20276709	scaffold_6	19765541	20657289
		XM_007205652.2	scaffold_6	4725392	4727002	scaffold_6	4632535	4809346
		XM_007205664.2	scaffold_6	4764644	4767034	scaffold_6	4632535	4809346
		XM_007206742.2	scaffold_6	4643256	4647529	scaffold_6	4632535	4809346
		XM_007207289.2	scaffold_6	4630155	4632886	scaffold_6	4632535	4809346
		XM_007207366.2	scaffold_6	20606689	20609076	scaffold_6	19765541	20657289
		XM_007207463.2	scaffold_6	19911646	19913420	scaffold_6	19765541	20657289
		XM_007208537.2	scaffold_6	20357437	20359446	scaffold_6	19765541	20657289
		XM_007209160.2	scaffold_5	3293183	3300362	scaffold_5	2235497	3427197
		XM_007209406.2	scaffold_5	2991991	3016688	scaffold_5	2235497	3427197
		XM_007209509.2	scaffold_5	2517367	2521654	scaffold_5	2235497	3427197
		XM_007209675.2	scaffold_5	2944539	2947208	scaffold_5	2235497	3427197
		XM_007209814.2	scaffold_5	2788289	2797612	scaffold_5	2235497	3427197
		XM_007210449.2	scaffold_5	2761013	2764492	scaffold_5	2235497	3427197
		XM_007210529.2	scaffold_5	2825044	2828430	scaffold_5	2235497	3427197
		XM_007210963.2	scaffold_5	2398874	2400028	scaffold_5	2235497	3427197
		XM_007211329.2	scaffold_4	27239224	27242797	scaffold_4	19321509	201652259
		XM_007211341.2	scaffold_4	20236718	20239403	scaffold_4	19321509	201652259
		XM_007211376.2	scaffold_4	21141000	21143013	scaffold_4	19321509	201652259
		XM_007211530.2	scaffold_4	19994965	20001354	scaffold_4	19321509	201652259
		XM_007211586.2	scaffold_4	20176708	20195790	scaffold_4	19321509	201652259
		XM_007211637.2	scaffold_4	29638432	29642023	scaffold_4	19321509	201652259
		XM_007211682.2	scaffold_4	20924076	20928906	scaffold_4	19321509	201652259
		XM_007211734.2	scaffold_4	28509864	28518385	scaffold_4	19321509	201652259
		XM_007211813.2	scaffold_4	21903282	21908777	scaffold_4	19321509	201652259
		XM_007212077.2	scaffold_4	22160114	22163972	scaffold_4	19321509	201652259
		XM_007212202.2	scaffold_4	20429765	20434181	scaffold_4	19321509	201652259
		XM_007212526.2	scaffold_4	28050015	28053958	scaffold_4	19321509	201652259
		XM_007212804.2	scaffold_4	27640018	27658260	scaffold_4	19321509	201652259
		XM_007212813.2	scaffold_4	22809605	22811575	scaffold_4	19321509	201652259
		XM_007213305.2	scaffold_4	29361220	29365818	scaffold_4	19321509	201652259
		XM_007213375.2	scaffold_4	20868258	20876329	scaffold_4	19321509	201652259
		XM_007213766.2	scaffold_4	21491630	21494093	scaffold_4	19321509	201652259
		XM_007213831.2	scaffold_4	29239350	29241983	scaffold_4	19321509	201652259
		XM_007213993.2	scaffold_4	29606803	29611329	scaffold_4	19321509	201652259
		XM_007214145.2	scaffold_4	22167385	22171099	scaffold_4	19321509	201652259
		XM_007215652.2	scaffold_3	14035622	14040215	scaffold_3	13758717	14128593
		XM_007215754.2	scaffold_3	13838773	13839837	scaffold_3	13758717	14128593
		XM_007216361.2	scaffold_3	14127101	14129825	scaffold_3	13758717	14128593
		XM_007216689.2	scaffold_3	13813330	13817814	scaffold_3	13758717	14128593
		XM_007217188.2	scaffold_3	13863868	13870241	scaffold_3	13758717	14128593
		XM_007217368.2	scaffold_3	13874048	13874643	scaffold_3	13758717	14128593
		XM_007217929.2	scaffold_2	19426676	19430457	scaffold_2	19041982	19589778
		XM_007218589.2	scaffold_2	14930219	14932270	scaffold_2	14862667	15656993
		XM_007218698.2	scaffold_2	19554539	19556084	scaffold_2	19041982	19589778
		XM_007218737.2	scaffold_2	15192540	15194202	scaffold_2	14862667	15656993
		XM_007218780.2	scaffold_2	14469164	14470967	scaffold_2	14120463	14631909
		XM_007219024.2	scaffold_2	15016772	15024537	scaffold_2	14862667	15656993
		XM_007219404.2	scaffold_2	19467700	19472487	scaffold_2	19041982	19589778
		XM_007219680.2	scaffold_2	19377335	19378146	scaffold_2	19041982	19589778
		XM_007220117.2	scaffold_2	19131516	19132795	scaffold_2	19041982	19589778
		XM_007220177.2	scaffold_2	15409742	15414823	scaffold_2	14862667	15656993
		XM_007220199.2	scaffold_2	15380959	15386727	scaffold_2	14862667	15656993
		XM_007220346.2	scaffold_2	14152171	14167130	scaffold_2	14120463	14631909
		XM_007220741.2	scaffold_2	14568595	14569380	scaffold_2	14120463	14631909
		XM_007220992.2	scaffold_2	15424318	15425331	scaffold_2	14862667	15656993
		XM_020553835.1	scaffold_8	15353269	15358255	scaffold_8	15313429	15538262
		XM_020554708.1	scaffold_4	28480014	28481794	scaffold_4	19321509	201652259
		XM_020556257.1	scaffold_4	28586935	28588892	scaffold_4	19321509	201652259
		XM_020556337.1	scaffold_2	19127981	19129919	scaffold_2	19041982	19589778
		XM_020556338.1	scaffold_2	19127983	19130439	scaffold_2	19041982	19589778
		XM_020556349.1	scaffold_2	15089568	15091537	scaffold_2	14862667	15656993
		XM_020556418.1	scaffold_2	14889969	14891768	scaffold_2	14862667	15656993
		XM_020556633.1	scaffold_2	15016772	15024537	scaffold_2	14862667	15656993
		XM_020556642.1	scaffold_2	19422023	19423574	scaffold_2	19041982	19589778
		XM_020556725.1	scaffold_2	15123631	15124622	scaffold_2	14862667	15656993
		XM_020557002.1	scaffold_2	19181147	19186315	scaffold_2	19041982	19589778
		XM_020557362.1	scaffold_2	15304077	15307008	scaffold_2	14862667	15656993
		XM_020557559.1	scaffold_2	15426074	15437642	scaffold_2	14862667	15656993
		XM_020557651.1	scaffold_2	15215839	15221051	scaffold_2	14862667	15656993
		XM_020559735.1	scaffold_3	13845796	13863240	scaffold_3	13758717	14128593
		XM_020559736.1	scaffold_3	13845849	13862891	scaffold_3	13758717	14128593
		XM_020560794.1	scaffold_3	13863868	13870241	scaffold_3	13758717	14128593
		XM_020561213.1	scaffold_4	23047016	23055489	scaffold_4	19321509	201652259
		XM_020561409.1	scaffold_4	22979607	22992138	scaffold_4	19321509	201652259
		XM_020561484.1	scaffold_4	27513538	27521633	scaffold_4	19321509	201652259
		XM_020562325.1	scaffold_4	27076401	27079121	scaffold_4	19321509	201652259
		XM_020562393.1	scaffold_4	23600725	23602089	scaffold_4	19321509	201652259
		XM_020562527.1	scaffold_4	26410404	26418257	scaffold_4	19321509	201652259
		XM_020562669.1	scaffold_4	19352929	19355797	scaffold_4	19321509	201652259
		XM_020562763.1	scaffold_4	28586945	28595448	scaffold_4	19321509	201652259
		XM_020562803.1	scaffold_4	20631041	20632988	scaffold_4	19321509	201652259
		XM_020562958.1	scaffold_4	20192982	20195790	scaffold_4	19321509	201652259
		XM_020563078.1	scaffold_4	23698282	23701352	scaffold_4	19321509	201652259
		XM_020563272.1	scaffold_4	19846544	19853049	scaffold_4	19321509	201652259
		XM_020563765.1	scaffold_5	2780752	2784859	scaffold_5	2235497	3427197
		XM_020564314.1	scaffold_5	2461362	2466606	scaffold_5	2235497	3427197
		XM_020565086.1	scaffold_6	4638798	4643090	scaffold_6	4632535	4809346
		XM_020565156.1	scaffold_6	20483083	20485595	scaffold_6	19765541	20657289
		XM_020565271.1	scaffold_4	29361219	29365818	scaffold_4	19321509	201652259
		XM_020565457.1	scaffold_6	4718068	4727007	scaffold_6	4632535	4809346
		XM_020566004.1	scaffold_6	20220812	20225360	scaffold_6	19765541	20657289
		XM_020569575.1	scaffold_8	15393499	15396499	scaffold_8	15313429	15538262
		XM_007201294.2	Pp05	4111706	4113878	Pp05	1376476	4224621
		XM_007204943.2	Pp06	28120130	28133248	Pp06	27164548	30104758
		XM_007204952.2	Pp06	3983057	3986493	Pp06	3163789	6049306
		XM_007204974.2	Pp06	5890010	5893470	Pp06	3163789	6049306
		XM_007205056.2	Pp06	29864782	29867344	Pp06	27164548	30104758
		XM_007205073.2	Pp06	4848998	4852034	Pp06	3163789	6049306
		XM_007205076.2	Pp06	4414339	4416734	Pp06	3163789	6049306
		XM_007205120.2	Pp06	27554762	27557251	Pp06	27164548	30104758
		XM_007205163.2	Pp06	28735367	28739584	Pp06	27164548	30104758
		XM_007205237.2	Pp06	29642160	29646100	Pp06	27164548	30104758
		XM_007205314.2	Pp06	28218862	28222284	Pp06	27164548	30104758
		XM_007205316.2	Pp06	4167124	4169041	Pp06	3163789	6049306
		XM_007205382.2	Pp06	29432696	29436069	Pp06	27164548	30104758
		XM_007205388.2	Pp06	4102618	4104414	Pp06	3163789	6049306
		XM_007205403.2	Pp06	28656486	28658824	Pp06	27164548	30104758
		XM_007205409.2	Pp06	29504106	29506917	Pp06	27164548	30104758
		XM_007205430.2	Pp06	5340590	5342321	Pp06	3163789	6049306
		XM_007205594.2	Pp06	28849089	28850661	Pp06	27164548	30104758
		XM_007205667.2	Pp06	28609883	28611227	Pp06	27164548	30104758
		XM_007205668.2	Pp06	3740256	3742735	Pp06	3163789	6049306
		XM_007205685.2	Pp06	3596835	3600106	Pp06	3163789	6049306
		XM_007205707.2	Pp06	28850832	28854032	Pp06	27164548	30104758
		XM_007205719.2	Pp06	28654769	28656490	Pp06	27164548	30104758
		XM_007205818.2	Pp06	27246287	27247458	Pp06	27164548	30104758
		XM_007205828.2	Pp06	29839321	29841330	Pp06	27164548	30104758
		XM_007205844.2	Pp06	4505019	4508598	Pp06	3163789	6049306
		XM_007205878.2	Pp06	29575406	29576755	Pp06	27164548	30104758
		XM_007205898.2	Pp06	4351703	4352857	Pp06	3163789	6049306
		XM_007205900.2	Pp06	28275069	28277009	Pp06	27164548	30104758
		XM_007205938.2	Pp06	29764465	29765977	Pp06	27164548	30104758
		XM_007205969.2	Pp06	28082047	28083079	Pp06	27164548	30104758
		XM_007205985.2	Pp06	28952151	28954106	Pp06	27164548	30104758
		XM_007205986.2	Pp06	5734633	5737676	Pp06	3163789	6049306
		XM_007205995.2	Pp06	4462990	4464036	Pp06	3163789	6049306
		XM_007206011.2	Pp06	4621552	4622491	Pp06	3163789	6049306
		XM_007206043.2	Pp06	5294390	5296598	Pp06	3163789	6049306
		XM_007206046.2	Pp06	4105228	4108002	Pp06	3163789	6049306
		XM_007206061.2	Pp06	5547620	5550062	Pp06	3163789	6049306
		XM_007206066.2	Pp06	29372439	29374460	Pp06	27164548	30104758
		XM_007206079.2	Pp06	3718533	3719418	Pp06	3163789	6049306
		XM_007206229.2	Pp06	27688692	27690366	Pp06	27164548	30104758
		XM_007206354.2	Pp06	3248471	3258139	Pp06	3163789	6049306
		XM_007206362.2	Pp06	5334209	5337593	Pp06	3163789	6049306
		XM_007206490.2	Pp06	27714026	27714825	Pp06	27164548	30104758
		XM_007206494.2	Pp06	28411824	28416689	Pp06	27164548	30104758
		XM_007206616.2	Pp06	29497642	29503549	Pp06	27164548	30104758
		XM_007206635.2	Pp06	28240597	28243417	Pp06	27164548	30104758
		XM_007206717.2	Pp06	29549033	29550873	Pp06	27164548	30104758
		XM_007206910.2	Pp04	14731998	14732971	Pp04	10280095	15182577
		XM_007207121.2	Pp06	27193464	27196372	Pp06	27164548	30104758
		XM_007207259.2	Pp06	4939513	4945270	Pp06	3163789	6049306
		XM_007207271.2	Pp06	3857247	3860785	Pp06	3163789	6049306
		XM_007207273.2	Pp06	27805567	27809078	Pp06	27164548	30104758
		XM_007207290.2	Pp06	4066908	4069771	Pp06	3163789	6049306
		XM_007207293.2	Pp06	5484090	5487283	Pp06	3163789	6049306
		XM_007207320.2	Pp06	28269915	28272103	Pp06	27164548	30104758
		XM_007207347.2	Pp06	27519261	27520382	Pp06	27164548	30104758
		XM_007207356.2	Pp06	4542352	4546680	Pp06	3163789	6049306
		XM_007207373.2	Pp06	4523304	4527089	Pp06	3163789	6049306
		XM_007207397.2	Pp06	5386185	5390104	Pp06	3163789	6049306
		XM_007207429.2	Pp06	5645929	5647072	Pp06	3163789	6049306
		XM_007207866.2	Pp06	28966123	28968968	Pp06	27164548	30104758
		XM_007207881.2	Pp06	3266445	3267897	Pp06	3163789	6049306
		XM_007208121.2	Pp06	27460205	27463397	Pp06	27164548	30104758
		XM_007208228.2	Pp06	3376579	3379833	Pp06	3163789	6049306
		XM_007208229.2	Pp06	4144487	4147952	Pp06	3163789	6049306
		XM_007208257.2	Pp06	27708958	27713350	Pp06	27164548	30104758
		XM_007208270.2	Pp06	3955875	3959156	Pp06	3163789	6049306
		XM_007208342.2	Pp06	4324187	4330695	Pp06	3163789	6049306
		XM_007208358.2	Pp06	29996136	29999775	Pp06	27164548	30104758
		XM_007208399.2	Pp06	29224753	29227983	Pp06	27164548	30104758
		XM_007208468.2	Pp06	3294567	3300764	Pp06	3163789	6049306
		XM_007208503.2	Pp06	5227107	5230251	Pp06	3163789	6049306
		XM_007208564.2	Pp06	5382738	5384945	Pp06	3163789	6049306
		XM_007208629.2	Pp06	27812757	27814747	Pp06	27164548	30104758
		XM_007208651.2	Pp06	5342404	5348586	Pp06	3163789	6049306
		XM_007208705.2	Pp05	15437256	15438548	Pp05	15249345	18236498
		XM_007208723.2	Pp05	13301314	13303150	Pp05	11258684	14161849
		XM_007208818.2	Pp05	17328636	17330687	Pp05	15249345	18236498
		XM_007208841.2	Pp05	11984199	11985950	Pp05	11258684	14161849
		XM_007208951.2	Pp05	17391458	17393102	Pp05	15249345	18236498
		XM_007208959.2	Pp05	11616431	11618706	Pp05	11258684	14161849
		XM_007209016.2	Pp05	12211799	12215672	Pp05	11258684	14161849
		XM_007209045.2	Pp05	15808062	15810319	Pp05	15249345	18236498
		XM_007209047.2	Pp05	15818196	15821093	Pp05	15249345	18236498
		XM_007209058.2	Pp05	1951654	1955064	Pp05	1376476	4224621
		XM_007209103.2	Pp05	13729350	13732033	Pp05	11258684	14161849
		XM_007209133.2	Pp05	12012133	12016055	Pp05	11258684	14161849
		XM_007209155.2	Pp05	1688311	1694893	Pp05	1376476	4224621
		XM_007209156.2	Pp05	18203737	18206816	Pp05	15249345	18236498
		XM_007209222.2	Pp05	13310520	13313296	Pp05	11258684	14161849
		XM_007209253.2	Pp05	13298900	13301233	Pp05	11258684	14161849
		XM_007209267.2	Pp05	13460970	13464475	Pp05	11258684	14161849
		XM_007209283.2	Pp05	15407945	15410256	Pp05	15249345	18236498
		XM_007209286.2	Pp05	17578521	17580702	Pp05	15249345	18236498
		XM_007209305.2	Pp05	12496427	12498261	Pp05	11258684	14161849
		XM_007209314.2	Pp05	16790802	16793496	Pp05	15249345	18236498
		XM_007209338.2	Pp05	17573912	17577633	Pp05	15249345	18236498
		XM_007209360.2	Pp05	13456725	13458801	Pp05	11258684	14161849
		XM_007209380.2	Pp05	15944901	15949079	Pp05	15249345	18236498
		XM_007209381.2	Pp05	15945113	15949079	Pp05	15249345	18236498
		XM_007209392.2	Pp05	15586265	15590590	Pp05	15249345	18236498
		XM_007209407.2	Pp05	15833370	15834826	Pp05	15249345	18236498
		XM_007209415.2	Pp05	15692857	15697621	Pp05	15249345	18236498
		XM_007209417.2	Pp05	18026067	18029344	Pp05	15249345	18236498
		XM_007209429.2	Pp05	13529649	13532347	Pp05	11258684	14161849
		XM_007209434.2	Pp05	11898531	11899595	Pp05	11258684	14161849
		XM_007209435.2	Pp05	15839305	15840591	Pp05	15249345	18236498
		XM_007209456.2	Pp05	12031785	12032937	Pp05	11258684	14161849
		XM_007209471.2	Pp05	13089044	13090389	Pp05	11258684	14161849
		XM_007209499.2	Pp05	12801807	12803745	Pp05	11258684	14161849
		XM_007209508.2	Pp05	17911273	17912733	Pp05	15249345	18236498
		XM_007209527.2	Pp05	17517956	17519048	Pp05	15249345	18236498
		XM_007209535.2	Pp05	3491605	3495546	Pp05	1376476	4224621
		XM_007209543.2	Pp05	2132232	2134800	Pp05	1376476	4224621
		XM_007209558.2	Pp05	11454421	11455429	Pp05	11258684	14161849
		XM_007209592.2	Pp05	11554102	11555056	Pp05	11258684	14161849
		XM_007209622.2	Pp05	16044503	16046806	Pp05	15249345	18236498
		XM_007209641.2	Pp05	3469378	3470454	Pp05	1376476	4224621
		XM_007209647.2	Pp05	13734083	13737192	Pp05	11258684	14161849
		XM_007209687.2	Pp05	13289093	13290236	Pp05	11258684	14161849
		XM_007209698.2	Pp05	17950495	17952452	Pp05	15249345	18236498
		XM_007209708.2	Pp05	15748845	15750846	Pp05	15249345	18236498
		XM_007209712.2	Pp05	11596048	11597269	Pp05	11258684	14161849
		XM_007209715.2	Pp05	11878611	11879468	Pp05	11258684	14161849
		XM_007209734.2	Pp05	11889474	11890207	Pp05	11258684	14161849
		XM_007209781.2	Pp05	16475761	16478471	Pp05	15249345	18236498
		XM_007209782.2	Pp05	3463889	3465899	Pp05	1376476	4224621
		XM_007209820.2	Pp05	15315417	15317834	Pp05	15249345	18236498
		XM_007209850.2	Pp05	17598225	17601246	Pp05	15249345	18236498
		XM_007209878.2	Pp05	13790427	13794761	Pp05	11258684	14161849
		XM_007209880.2	Pp05	17717230	17721929	Pp05	15249345	18236498
		XM_007209897.2	Pp05	16834821	16837949	Pp05	15249345	18236498
		XM_007209899.2	Pp05	1796193	1798026	Pp05	1376476	4224621
		XM_007209929.2	Pp05	17039454	17045284	Pp05	15249345	18236498
		XM_007209963.2	Pp05	12778927	12782633	Pp05	11258684	14161849
		XM_007210001.2	Pp05	13378948	13386068	Pp05	11258684	14161849
		XM_007210056.2	Pp05	12591886	12593790	Pp05	11258684	14161849
		XM_007210109.2	Pp05	15553325	15570893	Pp05	15249345	18236498
		XM_007210213.2	Pp05	16047604	16050599	Pp05	15249345	18236498
		XM_007210230.2	Pp05	15277794	15281673	Pp05	15249345	18236498
		XM_007210243.2	Pp05	13978365	13984341	Pp05	11258684	14161849
		XM_007210255.2	Pp05	15895206	15902564	Pp05	15249345	18236498
		XM_007210274.2	Pp05	16313607	16319035	Pp05	15249345	18236498
		XM_007210340.2	Pp05	13041827	13048374	Pp05	11258684	14161849
		XM_007210353.2	Pp05	18176968	18185488	Pp05	15249345	18236498
		XM_007210429.2	Pp05	16884239	16890611	Pp05	15249345	18236498
		XM_007210455.2	Pp05	3655666	3659521	Pp05	1376476	4224621
		XM_007210466.2	Pp05	3878372	3880033	Pp05	1376476	4224621
		XM_007210476.2	Pp05	16812126	16813590	Pp05	15249345	18236498
		XM_007210504.2	Pp05	13807739	13811739	Pp05	11258684	14161849
		XM_007210520.2	Pp05	3535637	3539110	Pp05	1376476	4224621
		XM_007210565.2	Pp05	13093583	13094656	Pp05	11258684	14161849
		XM_007210588.2	Pp05	15703191	15704286	Pp05	15249345	18236498
		XM_007210599.2	Pp05	11461554	11462659	Pp05	11258684	14161849
		XM_007210668.2	Pp05	12873559	12874623	Pp05	11258684	14161849
		XM_007210817.2	Pp05	16442821	16446651	Pp05	15249345	18236498
		XM_007210821.2	Pp05	17644958	17649855	Pp05	15249345	18236498
		XM_007210836.2	Pp05	17253697	17259946	Pp05	15249345	18236498
		XM_007210843.2	Pp05	13011989	13017461	Pp05	11258684	14161849
		XM_007210866.2	Pp05	17516400	17517511	Pp05	15249345	18236498
		XM_007210888.2	Pp05	12799279	12800118	Pp05	11258684	14161849
		XM_007210899.2	Pp05	11981331	11982031	Pp05	11258684	14161849
		XM_007210909.2	Pp05	17097822	17099733	Pp05	15249345	18236498
		XM_007211013.2	Pp05	3509361	3513317	Pp05	1376476	4224621
		XM_007211053.2	Pp05	17383373	17384200	Pp05	15249345	18236498
		XM_007211070.2	Pp05	16729049	16733469	Pp05	15249345	18236498
		XM_007211087.2	Pp05	13431878	13433006	Pp05	11258684	14161849
		XM_007211122.2	Pp05	11827461	11831228	Pp05	11258684	14161849
		XM_007211146.2	Pp05	3916085	3918530	Pp05	1376476	4224621
		XM_007211150.2	Pp05	12701254	12702250	Pp05	11258684	14161849
		XM_007211213.2	Pp05	15414041	15417040	Pp05	15249345	18236498
		XM_007211226.2	Pp05	12515337	12518980	Pp05	11258684	14161849
		XM_007211227.2	Pp05	17856364	17859818	Pp05	15249345	18236498
		XM_007211246.2	Pp05	17248568	17253610	Pp05	15249345	18236498
		XM_007211263.2	Pp06	5037784	5040612	Pp06	3163789	6049306
		XM_007211351.2	Pp04	14041004	14044900	Pp04	10280095	15182577
		XM_007211363.2	Pp04	14483481	14485159	Pp04	10280095	15182577
		XM_007211368.2	Pp04	12760439	12762495	Pp04	10280095	15182577
		XM_007211372.2	Pp04	12986104	12992139	Pp04	10280095	15182577
		XM_007211380.2	Pp04	11147905	11151964	Pp04	10280095	15182577
		XM_007211529.2	Pp04	11153318	11158345	Pp04	10280095	15182577
		XM_007211588.2	Pp04	11069886	11071988	Pp04	10280095	15182577
		XM_007211641.2	Pp04	14713735	14716551	Pp04	10280095	15182577
		XM_007211680.2	Pp04	10413369	10420164	Pp04	10280095	15182577
		XM_007211744.2	Pp04	12977951	12980445	Pp04	10280095	15182577
		XM_007211749.2	Pp04	11367427	11369217	Pp04	10280095	15182577
		XM_007211786.2	Pp04	10876893	10879061	Pp04	10280095	15182577
		XM_007211925.2	Pp04	12481108	12484701	Pp04	10280095	15182577
		XM_007211936.2	Pp04	14748244	14750530	Pp04	10280095	15182577
		XM_007211953.2	Pp04	14857464	14861193	Pp04	10280095	15182577
		XM_007211988.2	Pp04	12608951	12610258	Pp04	10280095	15182577
		XM_007212052.2	Pp04	13456447	13457956	Pp04	10280095	15182577
		XM_007212105.2	Pp04	12073885	12075541	Pp04	10280095	15182577
		XM_007212158.2	Pp04	10441963	10446337	Pp04	10280095	15182577
		XM_007212294.2	Pp04	13628094	13629735	Pp04	10280095	15182577
		XM_007212404.2	Pp04	11586363	11588429	Pp04	10280095	15182577
		XM_007212771.2	Pp04	10342209	10344731	Pp04	10280095	15182577
		XM_007212877.2	Pp04	13724142	13725195	Pp04	10280095	15182577
		XM_007212957.2	Pp04	11993193	11996081	Pp04	10280095	15182577
		XM_007213231.2	Pp04	14848707	14851001	Pp04	10280095	15182577
		XM_007213377.2	Pp04	13799205	13801263	Pp04	10280095	15182577
		XM_007213427.2	Pp04	10508952	10510495	Pp04	10280095	15182577
		XM_007213495.2	Pp04	15091711	15092600	Pp04	10280095	15182577
		XM_007213545.2	Pp04	11496779	11502422	Pp04	10280095	15182577
		XM_007213564.2	Pp04	14544888	14551993	Pp04	10280095	15182577
		XM_007213602.2	Pp04	10784644	10787920	Pp04	10280095	15182577
		XM_007213782.2	Pp04	12451624	12454504	Pp04	10280095	15182577
		XM_007213787.2	Pp04	13169102	13171833	Pp04	10280095	15182577
		XM_007213855.2	Pp04	13186058	13188880	Pp04	10280095	15182577
		XM_007213926.2	Pp04	12775921	12778617	Pp04	10280095	15182577
		XM_007214058.2	Pp04	13559916	13562387	Pp04	10280095	15182577
		XM_007214414.2	Pp04	12734935	12738329	Pp04	10280095	15182577
		XM_007214535.2	Pp04	12815751	12817242	Pp04	10280095	15182577
		XM_007217880.2	Pp02	2295929	2318553	Pp02	1197660	4172142
		XM_007218190.2	Pp02	1879576	1884803	Pp02	1197660	4172142
		XM_007218269.2	Pp02	1826550	1829866	Pp02	1197660	4172142
		XM_007218383.2	Pp02	4106968	4110782	Pp02	1197660	4172142
		XM_007218425.2	Pp02	4049800	4052319	Pp02	1197660	4172142
		XM_007218742.2	Pp02	3563568	3565197	Pp02	1197660	4172142
		XM_007219139.2	Pp02	2137527	2141177	Pp02	1197660	4172142
		XM_007219471.2	Pp02	2894670	2896920	Pp02	1197660	4172142
		XM_007219478.2	Pp02	4111458	4114387	Pp02	1197660	4172142
		XM_007219755.2	Pp02	1549142	1556510	Pp02	1197660	4172142
		XM_007220078.2	Pp02	2477911	2479498	Pp02	1197660	4172142
		XM_007221959.2	Pp01	27977564	27982523	Pp01	27194373	28053064
		XM_007222981.2	Pp01	27530533	27534081	Pp01	27194373	28053064
		XM_007223315.2	Pp01	27545741	27550156	Pp01	27194373	28053064
		XM_007223316.2	Pp01	27545747	27550156	Pp01	27194373	28053064
		XM_007223498.2	Pp01	27909429	27911206	Pp01	27194373	28053064
		XM_007223806.2	Pp01	27333341	27334401	Pp01	27194373	28053064
		XM_007225155.2	Pp01	27693854	27697468	Pp01	27194373	28053064
		XM_007225933.2	Pp01	27970006	27972512	Pp01	27194373	28053064
		XM_007226054.2	Pp01	27364145	27365185	Pp01	27194373	28053064
		XM_007227094.2	Pp01	27974294	27976488	Pp01	27194373	28053064
		XM_020555210.1	Pp01	27560838	27569450	Pp01	27194373	28053064
		XM_020556375.1	Pp02	3094062	3098141	Pp02	1197660	4172142
		XM_020556402.1	Pp02	1253366	1257199	Pp02	1197660	4172142
		XM_020556659.1	Pp02	3092142	3095923	Pp02	1197660	4172142
		XM_020556830.1	Pp02	3455388	3465690	Pp02	1197660	4172142
		XM_020556904.1	Pp02	2192165	2197652	Pp02	1197660	4172142
		XM_020556905.1	Pp02	2217727	2224793	Pp02	1197660	4172142
		XM_020557106.1	Pp02	2793214	2804864	Pp02	1197660	4172142
		XM_020557108.1	Pp02	2545427	2546584	Pp02	1197660	4172142
		XM_020557735.1	Pp02	3573058	3588184	Pp02	1197660	4172142
		XM_020557812.1	Pp02	2347406	2380231	Pp02	1197660	4172142
		XM_020558123.1	Pp02	3108955	3112512	Pp02	1197660	4172142
		XM_020558124.1	Pp02	3108863	3112513	Pp02	1197660	4172142
		XM_020558131.1	Pp02	3215874	3229326	Pp02	1197660	4172142
		XM_020558243.1	Pp02	1260473	1268865	Pp02	1197660	4172142
		XM_020558271.1	Pp02	1911561	1914325	Pp02	1197660	4172142
		XM_020558329.1	Pp02	2496031	2505923	Pp02	1197660	4172142
		XM_020561185.1	Pp04	12502634	12504073	Pp04	10280095	15182577
		XM_020561191.1	Pp04	11153318	11158124	Pp04	10280095	15182577
		XM_020561307.1	Pp04	11606345	11607613	Pp04	10280095	15182577
		XM_020561385.1	Pp04	14442949	14447193	Pp04	10280095	15182577
		XM_020561426.1	Pp04	10971607	10972691	Pp04	10280095	15182577
		XM_020561428.1	Pp04	11664133	11668866	Pp04	10280095	15182577
		XM_020561436.1	Pp04	13885988	13886872	Pp04	10280095	15182577
		XM_020561450.1	Pp04	12162865	12165424	Pp04	10280095	15182577
		XM_020561662.1	Pp04	12346328	12348852	Pp04	10280095	15182577
		XM_020561904.1	Pp04	12481108	12484702	Pp04	10280095	15182577
		XM_020562266.1	Pp04	10528940	10529303	Pp04	10280095	15182577
		XM_020562289.1	Pp04	12133233	12137276	Pp04	10280095	15182577
		XM_020562516.1	Pp04	14480948	14482495	Pp04	10280095	15182577
		XM_020562562.1	Pp04	11871144	11874924	Pp04	10280095	15182577
		XM_020562563.1	Pp04	11871064	11874924	Pp04	10280095	15182577
		XM_020562671.1	Pp04	12996301	12999063	Pp04	10280095	15182577
		XM_020562723.1	Pp04	11145712	11146529	Pp04	10280095	15182577
		XM_020562919.1	Pp04	14248704	14249816	Pp04	10280095	15182577
		XM_020562920.1	Pp04	14248706	14249816	Pp04	10280095	15182577
		XM_020562924.1	Pp04	12796791	12802927	Pp04	10280095	15182577
		XM_020562980.1	Pp04	11294814	11316769	Pp04	10280095	15182577
		XM_020562988.1	Pp04	10679048	10680755	Pp04	10280095	15182577
		XM_020563039.1	Pp04	13289599	13293619	Pp04	10280095	15182577
		XM_020563102.1	Pp04	14857464	14861193	Pp04	10280095	15182577
		XM_020563252.1	Pp04	11819803	11822310	Pp04	10280095	15182577
		XM_020563292.1	Pp05	12257760	12259842	Pp05	11258684	14161849
		XM_020563293.1	Pp05	12257936	12259779	Pp05	11258684	14161849
		XM_020563299.1	Pp05	12858654	12859144	Pp05	11258684	14161849
		XM_020563336.1	Pp05	1828641	1829884	Pp05	1376476	4224621
		XM_020563346.1	Pp05	17804160	17807196	Pp05	15249345	18236498
		XM_020563350.1	Pp05	15813801	15814426	Pp05	15249345	18236498
		XM_020563359.1	Pp05	12591900	12593790	Pp05	11258684	14161849
		XM_020563440.1	Pp05	15968138	15970875	Pp05	15249345	18236498
		XM_020563451.1	Pp05	12651481	12655405	Pp05	11258684	14161849
		XM_020563468.1	Pp05	13151148	13154817	Pp05	11258684	14161849
		XM_020563505.1	Pp05	1936783	1938029	Pp05	1376476	4224621
		XM_020563519.1	Pp05	12631566	12633526	Pp05	11258684	14161849
		XM_020563524.1	Pp05	13897252	13903983	Pp05	11258684	14161849
		XM_020563536.1	Pp05	15491613	15494175	Pp05	15249345	18236498
		XM_020563599.1	Pp05	12298926	12303661	Pp05	11258684	14161849
		XM_020563617.1	Pp05	12740237	12743478	Pp05	11258684	14161849
		XM_020563658.1	Pp05	3503931	3508951	Pp05	1376476	4224621
		XM_020563700.1	Pp05	4029191	4031957	Pp05	1376476	4224621
		XM_020563703.1	Pp05	17372552	17376944	Pp05	15249345	18236498
		XM_020563751.1	Pp05	16123625	16128339	Pp05	15249345	18236498
		XM_020563785.1	Pp05	16089353	16094824	Pp05	15249345	18236498
		XM_020563792.1	Pp05	12515337	12518980	Pp05	11258684	14161849
		XM_020563801.1	Pp05	17179432	17182011	Pp05	15249345	18236498
		XM_020563803.1	Pp05	17307383	17309815	Pp05	15249345	18236498
		XM_020563804.1	Pp05	15949379	15952176	Pp05	15249345	18236498
		XM_020563805.1	Pp05	15949379	15952176	Pp05	15249345	18236498
		XM_020563814.1	Pp05	15834967	15839255	Pp05	15249345	18236498
		XM_020563825.1	Pp05	13971233	13973315	Pp05	11258684	14161849
		XM_020563850.1	Pp05	11457273	11458227	Pp05	11258684	14161849
		XM_020563853.1	Pp05	11452226	11453215	Pp05	11258684	14161849
		XM_020563854.1	Pp05	1857886	1872431	Pp05	1376476	4224621
		XM_020563935.1	Pp05	13694934	13699369	Pp05	11258684	14161849
		XM_020563939.1	Pp05	13702388	13706025	Pp05	11258684	14161849
		XM_020563973.1	Pp05	3975214	3979615	Pp05	1376476	4224621
		XM_020564025.1	Pp05	16359608	16364955	Pp05	15249345	18236498
		XM_020564033.1	Pp05	15565081	15567756	Pp05	15249345	18236498
		XM_020564034.1	Pp05	15565081	15567756	Pp05	15249345	18236498
		XM_020564035.1	Pp05	15565081	15567756	Pp05	15249345	18236498
		XM_020564036.1	Pp05	15565081	15567756	Pp05	15249345	18236498
		XM_020564084.1	Pp05	15990077	15992044	Pp05	15249345	18236498
		XM_020564112.1	Pp05	13995430	13997999	Pp05	11258684	14161849
		XM_020564139.1	Pp05	13023057	13024002	Pp05	11258684	14161849
		XM_020564140.1	Pp05	11814451	11819113	Pp05	11258684	14161849
		XM_020564198.1	Pp05	17351490	17356975	Pp05	15249345	18236498
		XM_020564260.1	Pp01	27376582	27384119	Pp01	27194373	28053064
		XM_020564273.1	Pp05	13297438	13298470	Pp05	11258684	14161849
		XM_020564334.1	Pp05	17452628	17454915	Pp05	15249345	18236498
		XM_020564347.1	Pp05	16707099	16711164	Pp05	15249345	18236498
		XM_020564348.1	Pp05	16707099	16711164	Pp05	15249345	18236498
		XM_020564359.1	Pp05	15787504	15791601	Pp05	15249345	18236498
		XM_020564368.1	Pp05	3965135	3966288	Pp05	1376476	4224621
		XM_020564417.1	Pp05	17196110	17198608	Pp05	15249345	18236498
		XM_020564438.1	Pp05	13352880	13355272	Pp05	11258684	14161849
		XM_020564508.1	Pp05	12847271	12851758	Pp05	11258684	14161849
		XM_020564519.1	Pp05	12928427	12931100	Pp05	11258684	14161849
		XM_020564521.1	Pp05	12928427	12930976	Pp05	11258684	14161849
		XM_020564546.1	Pp05	17394706	17396007	Pp05	15249345	18236498
		XM_020564552.1	Pp05	13652129	13654911	Pp05	11258684	14161849
		XM_020564585.1	Pp05	14099737	14104331	Pp05	11258684	14161849
		XM_020564649.1	Pp05	17072686	17075171	Pp05	15249345	18236498
		XM_020564660.1	Pp05	11255595	11259020	Pp05	11258684	14161849
		XM_020564681.1	Pp05	17208842	17211101	Pp05	15249345	18236498
		XM_020564797.1	Pp05	16785875	16786384	Pp05	15249345	18236498
		XM_020564804.1	Pp05	17508562	17511186	Pp05	15249345	18236498
		XM_020564813.1	Pp05	18010204	18020911	Pp05	15249345	18236498
		XM_020564817.1	Pp05	3707174	3708996	Pp05	1376476	4224621
		XM_020564820.1	Pp05	16754633	16756904	Pp05	15249345	18236498
		XM_020564863.1	Pp05	12620372	12622680	Pp05	11258684	14161849
		XM_020564991.1	Pp06	27705004	27708029	Pp06	27164548	30104758
		XM_020565034.1	Pp06	27573924	27576219	Pp06	27164548	30104758
		XM_020565065.1	Pp06	5709982	5711632	Pp06	3163789	6049306
		XM_020565073.1	Pp06	5309940	5314343	Pp06	3163789	6049306
		XM_020565088.1	Pp06	28191583	28194220	Pp06	27164548	30104758
		XM_020565188.1	Pp06	29905081	29907646	Pp06	27164548	30104758
		XM_020565292.1	Pp06	4154380	4158091	Pp06	3163789	6049306
		XM_020565377.1	Pp06	5099112	5108584	Pp06	3163789	6049306
		XM_020565404.1	Pp06	3561005	3565071	Pp06	3163789	6049306
		XM_020565481.1	Pp06	5624154	5628746	Pp06	3163789	6049306
		XM_020565534.1	Pp06	5230992	5234614	Pp06	3163789	6049306
		XM_020565637.1	Pp06	5525018	5525700	Pp06	3163789	6049306
		XM_020566208.1	Pp06	28082047	28083079	Pp06	27164548	30104758
		XM_020566223.1	Pp06	28664037	28666490	Pp06	27164548	30104758
		XM_020566260.1	Pp06	29234869	29236176	Pp06	27164548	30104758
		XM_020566261.1	Pp06	29237395	29238493	Pp06	27164548	30104758
		XM_020566293.1	Pp06	28998364	29003894	Pp06	27164548	30104758
		XM_020566306.1	Pp06	27612357	27616862	Pp06	27164548	30104758
		XM_020566397.1	Pp06	29583200	29585202	Pp06	27164548	30104758
		XM_020566517.1	Pp06	5025908	5028836	Pp06	3163789	6049306
		XM_020566575.1	Pp06	4310461	4311805	Pp06	3163789	6049306
		XM_020566692.1	Pp06	27977040	27981232	Pp06	27164548	30104758
		XM_020566712.1	Pp06	29108062	29111177	Pp06	27164548	30104758
		XM_020566862.1	Pp06	4409482	4411332	Pp06	3163789	6049306
		XM_020566866.1	Pp06	3266445	3267839	Pp06	3163789	6049306
		XM_020567116.1	Pp06	3381393	3383281	Pp06	3163789	6049306
		XM_020567176.1	Pp06	4554573	4559841	Pp06	3163789	6049306
		XM_020567223.1	Pp06	4113214	4114669	Pp06	3163789	6049306
		XM_020567228.1	Pp06	30035080	30038192	Pp06	27164548	30104758
		XM_007211612.2	scaffold_4	25465038	25468325	scaffold_4	25146005	26221760
		XM_007211964.2	scaffold_4	25692248	25697131	scaffold_4	25146005	26221760
		XM_007215019.2	scaffold_3	12594476	12595271	scaffold_3	11048651	12878608
		XM_007215285.2	scaffold_3	12545252	12547284	scaffold_3	11048651	12878608
		XM_007215374.2	scaffold_3	11334234	11357494	scaffold_3	11048651	12878608
		XM_007215464.2	scaffold_3	12492191	12495155	scaffold_3	11048651	12878608
		XM_007215482.2	scaffold_3	11317633	11323661	scaffold_3	11048651	12878608
		XM_007215755.2	scaffold_3	12783683	12788335	scaffold_3	11048651	12878608
		XM_007215761.2	scaffold_3	11231704	11233910	scaffold_3	11048651	12878608
		XM_007217588.2	scaffold_3	12422354	12438347	scaffold_3	11048651	12878608
		XM_007217697.2	scaffold_3	12024617	12030231	scaffold_3	11048651	12878608
		XM_007221904.2	scaffold_1	10073398	10079229	scaffold_1	10066613	11662916
		XM_007221931.2	scaffold_1	43073263	43079276	scaffold_1	41535285	46846766
		XM_007221950.2	scaffold_1	46574010	46579722	scaffold_1	41535285	46846766
		XM_007222013.2	scaffold_1	43097674	43101094	scaffold_1	41535285	46846766
		XM_007222073.2	scaffold_1	45357565	45360161	scaffold_1	41535285	46846766
		XM_007222136.2	scaffold_1	41580745	41585396	scaffold_1	41535285	46846766
		XM_007222154.2	scaffold_1	43221244	43226703	scaffold_1	41535285	46846766
		XM_007222189.2	scaffold_1	42786020	42801958	scaffold_1	41535285	46846766
		XM_007222317.2	scaffold_1	46242877	46246650	scaffold_1	41535285	46846766
		XM_007222347.2	scaffold_1	44845766	44851181	scaffold_1	41535285	46846766
		XM_007222365.2	scaffold_1	41682835	41684918	scaffold_1	41535285	46846766
		XM_007222419.2	scaffold_1	46207506	46212475	scaffold_1	41535285	46846766
		XM_007222435.2	scaffold_1	11486352	11491017	scaffold_1	10066613	11662916
		XM_007222505.2	scaffold_1	45671432	45678117	scaffold_1	41535285	46846766
		XM_007222562.2	scaffold_1	43839435	43844378	scaffold_1	41535285	46846766
		XM_007222643.2	scaffold_1	11345197	11349032	scaffold_1	10066613	11662916
		XM_007222656.2	scaffold_1	42667401	42668680	scaffold_1	41535285	46846766
		XM_007222664.2	scaffold_1	45556934	45560393	scaffold_1	41535285	46846766
		XM_007222685.2	scaffold_1	11235423	11238924	scaffold_1	10066613	11662916
		XM_007222703.2	scaffold_1	41748539	41749764	scaffold_1	41535285	46846766
		XM_007222762.2	scaffold_1	46522616	46524180	scaffold_1	41535285	46846766
		XM_007222889.2	scaffold_1	10781436	10785040	scaffold_1	10066613	11662916
		XM_007222975.2	scaffold_1	10131710	10136297	scaffold_1	10066613	11662916
		XM_007222986.2	scaffold_1	42911192	42918180	scaffold_1	41535285	46846766
		XM_007223068.2	scaffold_1	10645937	10649210	scaffold_1	10066613	11662916
		XM_007223351.2	scaffold_1	46702852	46705698	scaffold_1	41535285	46846766
		XM_007223407.2	scaffold_1	42216159	42217060	scaffold_1	41535285	46846766
		XM_007223525.2	scaffold_1	46496185	46500018	scaffold_1	41535285	46846766
		XM_007223694.2	scaffold_1	11296536	11300352	scaffold_1	10066613	11662916
		XM_007223728.2	scaffold_1	11290561	11294168	scaffold_1	10066613	11662916
		XM_007223777.2	scaffold_1	42471260	42473476	scaffold_1	41535285	46846766
		XM_007223792.2	scaffold_1	11586214	11589278	scaffold_1	10066613	11662916
		XM_007223884.2	scaffold_1	44884633	44891495	scaffold_1	41535285	46846766
		XM_007224300.2	scaffold_1	41533099	41536752	scaffold_1	41535285	46846766
		XM_007225025.2	scaffold_1	44536222	44537996	scaffold_1	41535285	46846766
		XM_007225082.2	scaffold_1	10880945	10885239	scaffold_1	10066613	11662916
		XM_007225100.2	scaffold_1	41569409	41574350	scaffold_1	41535285	46846766
		XM_007225171.2	scaffold_1	46276169	46279096	scaffold_1	41535285	46846766
		XM_007225367.2	scaffold_1	43111861	43118770	scaffold_1	41535285	46846766
		XM_007225579.2	scaffold_1	41837563	41842162	scaffold_1	41535285	46846766
		XM_007225609.2	scaffold_1	43574086	43591675	scaffold_1	41535285	46846766
		XM_007225619.2	scaffold_1	11151655	11156387	scaffold_1	10066613	11662916
		XM_007225690.2	scaffold_1	42562534	42568351	scaffold_1	41535285	46846766
		XM_007225788.2	scaffold_1	10690691	10693382	scaffold_1	10066613	11662916
		XM_007225790.2	scaffold_1	45798658	45802601	scaffold_1	41535285	46846766
		XM_007227013.2	scaffold_1	46562379	46572673	scaffold_1	41535285	46846766
		XM_007227135.2	scaffold_1	44460627	44464833	scaffold_1	41535285	46846766
		XM_007227306.2	scaffold_1	43170563	43196345	scaffold_1	41535285	46846766
		XM_007227392.2	scaffold_1	43771354	43774626	scaffold_1	41535285	46846766
		XM_007227422.2	scaffold_1	43568511	43573565	scaffold_1	41535285	46846766
		XM_007227502.2	scaffold_1	44156431	44163594	scaffold_1	41535285	46846766
		XM_007227506.2	scaffold_1	44278420	44282230	scaffold_1	41535285	46846766
		XM_020553592.1	scaffold_1	43352186	43354567	scaffold_1	41535285	46846766
		XM_020553900.1	scaffold_1	42803064	42824324	scaffold_1	41535285	46846766
		XM_020553969.1	scaffold_1	42784411	42795431	scaffold_1	41535285	46846766
		XM_020554020.1	scaffold_1	43035357	43038723	scaffold_1	41535285	46846766
		XM_020554048.1	scaffold_1	43958836	43964351	scaffold_1	41535285	46846766
		XM_020554240.1	scaffold_1	46322865	46329079	scaffold_1	41535285	46846766
		XM_020554335.1	scaffold_1	43111861	43118775	scaffold_1	41535285	46846766
		XM_020554577.1	scaffold_1	44567522	44575763	scaffold_1	41535285	46846766
		XM_020554745.1	scaffold_1	40780884	40784673	scaffold_1	40762051	40845002
		XM_020554977.1	scaffold_1	42906653	42910556	scaffold_1	41535285	46846766
		XM_020555529.1	scaffold_1	44452263	44458189	scaffold_1	41535285	46846766
		XM_020555556.1	scaffold_1	44339289	44340424	scaffold_1	41535285	46846766
		XM_020555650.1	scaffold_1	45594583	45596331	scaffold_1	41535285	46846766
		XM_020555714.1	scaffold_1	43805444	43825639	scaffold_1	41535285	46846766
		XM_020555740.1	scaffold_1	42335166	42337458	scaffold_1	41535285	46846766
		XM_020556042.1	scaffold_1	42693307	42699853	scaffold_1	41535285	46846766
		XM_020558191.1	scaffold_1	46082354	46098506	scaffold_1	41535285	46846766
		XM_020558380.1	scaffold_1	44333100	44341369	scaffold_1	41535285	46846766
		XM_020559302.1	scaffold_1	41560728	41563186	scaffold_1	41535285	46846766
		XM_020559640.1	scaffold_1	11654205	11659098	scaffold_1	10066613	11662916
		XM_020559663.1	scaffold_1	11648920	11652526	scaffold_1	10066613	11662916
		XM_020560397.1	scaffold_1	46305379	46316386	scaffold_1	41535285	46846766
		XM_020560436.1	scaffold_1	45561639	45582571	scaffold_1	41535285	46846766
		XM_020560664.1	scaffold_1	44884633	44891497	scaffold_1	41535285	46846766
		XM_020561560.1	scaffold_4	25393168	25416333	scaffold_4	25146005	26221760
		XM_020562694.1	scaffold_4	25610496	25626924	scaffold_4	25146005	26221760
		XM_020563159.1	scaffold_1	45314915	45318803	scaffold_1	41535285	46846766
		XM_020563259.1	scaffold_1	10826355	10845148	scaffold_1	10066613	11662916
		XM_020564090.1	scaffold_1	11216470	11224488	scaffold_1	10066613	11662916
		XM_020566179.1	scaffold_1	45071586	45073618	scaffold_1	41535285	46846766
		XM_020568831.1	scaffold_3	11231704	11233910	scaffold_3	11048651	12878608
		XM_020570500.1	scaffold_1	44500827	44509953	scaffold_1	41535285	46846766
		XM_020570890.1	scaffold_1	10227715	10232312	scaffold_1	10066613	11662916
		XM_007202100.2	scaffold_7	15484263	15488032	scaffold_7	15293347	15492141
		XM_007202409.2	scaffold_7	15311152	15314153	scaffold_7	15293347	15492141
		XM_007204624.2	scaffold_7	15465487	15476446	scaffold_7	15293347	15492141
		XM_007204656.2	scaffold_7	15291655	15293700	scaffold_7	15293347	15492141
		XM_007205437.2	scaffold_6	18078852	18081875	scaffold_6	18064690	18315130
		XM_007205507.2	scaffold_6	18070874	18072634	scaffold_6	18064690	18315130
		XM_007205815.2	scaffold_6	18254518	18255859	scaffold_6	18064690	18315130
		XM_007205873.2	scaffold_6	18180571	18181476	scaffold_6	18064690	18315130
		XM_007207295.2	scaffold_6	18125504	18135769	scaffold_6	18064690	18315130
		XM_007208860.2	scaffold_5	5167072	5170944	scaffold_5	5051729	6287541
		XM_007209328.2	scaffold_5	6255665	6261009	scaffold_5	5051729	6287541
		XM_007209546.2	scaffold_5	5142412	5147517	scaffold_5	5051729	6287541
		XM_007209798.2	scaffold_5	6283301	6289895	scaffold_5	5051729	6287541
		XM_007210366.2	scaffold_5	5215694	5228732	scaffold_5	5051729	6287541
		XM_007210393.2	scaffold_5	5650124	5657299	scaffold_5	5051729	6287541
		XM_007210470.2	scaffold_5	5729062	5733463	scaffold_5	5051729	6287541
		XM_007210509.2	scaffold_5	5720950	5726954	scaffold_5	5051729	6287541
		XM_007211866.2	scaffold_4	3751467	3753978	scaffold_4	3753019	3790399
		XM_020556296.1	scaffold_2	5455251	5458010	scaffold_2	3812067	5472142
		XM_020556416.1	scaffold_2	5455578	5457530	scaffold_2	3812067	5472142
		XM_020556424.1	scaffold_2	4893558	4896268	scaffold_2	3812067	5472142
		XM_020556801.1	scaffold_2	4939977	4950044	scaffold_2	3812067	5472142
		XM_020557179.1	scaffold_2	4624603	4627224	scaffold_2	3812067	5472142
		XM_020563802.1	scaffold_5	5394442	5430593	scaffold_5	5051729	6287541
		XM_020563855.1	scaffold_1	11755106	11759007	scaffold_1	11739016	11810777
		XM_020563905.1	scaffold_5	5813440	5818743	scaffold_5	5051729	6287541
		XM_020565329.1	scaffold_6	18251495	18253270	scaffold_6	18064690	18315130
		XM_007199757.2	scaffold_8	15518873	15522285	scaffold_8	15313429	15538262
		XM_007205100.2	scaffold_6	20316716	20320554	scaffold_6	19765541	20657289
		XM_007205109.2	scaffold_6	20256747	20258546	scaffold_6	19765541	20657289
		XM_007205199.2	scaffold_6	20346301	20351712	scaffold_6	19765541	20657289
		XM_007205231.2	scaffold_6	4698460	4700672	scaffold_6	4632535	4809346
		XM_007205266.2	scaffold_6	4671327	4674768	scaffold_6	4632535	4809346
		XM_007205268.2	scaffold_6	20044183	20048215	scaffold_6	19765541	20657289
		XM_007205508.2	scaffold_6	20150510	20153310	scaffold_6	19765541	20657289
		XM_007205617.2	scaffold_6	20286976	20288504	scaffold_6	19765541	20657289
		XM_007205834.2	scaffold_6	20564635	20565713	scaffold_6	19765541	20657289
		XM_007205961.2	scaffold_6	20554179	20555519	scaffold_6	19765541	20657289
		XM_007206124.2	scaffold_6	4662735	4664587	scaffold_6	4632535	4809346
		XM_007206368.2	scaffold_6	19979130	19983064	scaffold_6	19765541	20657289
		XM_007206793.2	scaffold_6	20085538	20088564	scaffold_6	19765541	20657289
		XM_007208296.2	scaffold_6	19903758	19911154	scaffold_6	19765541	20657289
		XM_007208396.2	scaffold_6	20488690	20492690	scaffold_6	19765541	20657289
		XM_007208402.2	scaffold_6	19999574	20002873	scaffold_6	19765541	20657289
		XM_007208980.2	scaffold_5	2496428	2513985	scaffold_5	2235497	3427197
		XM_007209241.2	scaffold_5	2268316	2272754	scaffold_5	2235497	3427197
		XM_007209808.2	scaffold_5	2514857	2516936	scaffold_5	2235497	3427197
		XM_007209928.2	scaffold_5	2328121	2334788	scaffold_5	2235497	3427197
		XM_007210330.2	scaffold_5	2844425	2847952	scaffold_5	2235497	3427197
		XM_007210456.2	scaffold_5	3238952	3254536	scaffold_5	2235497	3427197
		XM_007210465.2	scaffold_5	3099795	3104864	scaffold_5	2235497	3427197
		XM_007211303.2	scaffold_4	19653931	19659141	scaffold_4	19321509	201652259
		XM_007211408.2	scaffold_4	26653949	26661061	scaffold_4	19321509	201652259
		XM_007211553.2	scaffold_4	20861375	20867291	scaffold_4	19321509	201652259
		XM_007211654.2	scaffold_4	20527291	20529081	scaffold_4	19321509	201652259
		XM_007211736.2	scaffold_4	20832850	20838903	scaffold_4	19321509	201652259
		XM_007211741.2	scaffold_4	29642064	29643202	scaffold_4	19321509	201652259
		XM_007211874.2	scaffold_4	23386776	23389696	scaffold_4	19321509	201652259
		XM_007211911.2	scaffold_4	29885036	29888525	scaffold_4	19321509	201652259
		XM_007212046.2	scaffold_4	25122699	25124001	scaffold_4	19321509	201652259
		XM_007212075.2	scaffold_4	22447780	22450960	scaffold_4	19321509	201652259
		XM_007212081.2	scaffold_4	30102225	30108578	scaffold_4	19321509	201652259
		XM_007212204.2	scaffold_4	22700569	22705254	scaffold_4	19321509	201652259
		XM_007212288.2	scaffold_4	25078266	25082026	scaffold_4	19321509	201652259
		XM_007213560.2	scaffold_4	27664296	27671996	scaffold_4	19321509	201652259
		XM_007213609.2	scaffold_4	26858790	26865940	scaffold_4	19321509	201652259
		XM_007213623.2	scaffold_4	19557879	19565092	scaffold_4	19321509	201652259
		XM_007213654.2	scaffold_4	23840824	23851314	scaffold_4	19321509	201652259
		XM_007213774.2	scaffold_4	23674615	23678298	scaffold_4	19321509	201652259
		XM_007214545.2	scaffold_4	29967604	29975527	scaffold_4	19321509	201652259
		XM_007214584.2	scaffold_4	26810298	26826257	scaffold_4	19321509	201652259
		XM_007214593.2	scaffold_4	22148446	22158799	scaffold_4	19321509	201652259
		XM_007214608.2	scaffold_4	28608063	28617988	scaffold_4	19321509	201652259
		XM_007214871.2	scaffold_3	14028906	14035395	scaffold_3	13758717	14128593
		XM_007217004.2	scaffold_3	14109547	14117548	scaffold_3	13758717	14128593
		XM_007217211.2	scaffold_3	14022013	14023245	scaffold_3	13758717	14128593
		XM_007217895.2	scaffold_2	14583184	14587915	scaffold_2	14120463	14631909
		XM_007217977.2	scaffold_2	19211081	19216231	scaffold_2	19041982	19589778
		XM_007218037.2	scaffold_2	14107277	14126630	scaffold_2	14120463	14631909
		XM_007218058.2	scaffold_2	14920464	14927436	scaffold_2	14862667	15656993
		XM_007218076.2	scaffold_2	14511451	14514260	scaffold_2	14120463	14631909
		XM_007218282.2	scaffold_2	15506635	15509281	scaffold_2	14862667	15656993
		XM_007218660.2	scaffold_2	15171066	15177023	scaffold_2	14862667	15656993
		XM_007218801.2	scaffold_2	14283281	14290769	scaffold_2	14120463	14631909
		XM_007218909.2	scaffold_2	15119512	15123527	scaffold_2	14862667	15656993
		XM_007219295.2	scaffold_2	14500669	14502403	scaffold_2	14120463	14631909
		XM_007219392.2	scaffold_2	19286571	19291817	scaffold_2	19041982	19589778
		XM_007219407.2	scaffold_2	14359626	14361452	scaffold_2	14120463	14631909
		XM_007219539.2	scaffold_2	15644698	15646895	scaffold_2	14862667	15656993
		XM_007219672.2	scaffold_2	19280688	19282554	scaffold_2	19041982	19589778
		XM_007220319.2	scaffold_2	15063262	15066693	scaffold_2	14862667	15656993
		XM_007220353.2	scaffold_2	14233058	14236493	scaffold_2	14120463	14631909
		XM_007220368.2	scaffold_2	15563004	15568902	scaffold_2	14862667	15656993
		XM_007220376.2	scaffold_2	19257957	19269861	scaffold_2	19041982	19589778
		XM_007220482.2	scaffold_2	14456530	14463488	scaffold_2	14120463	14631909
		XM_007220561.2	scaffold_2	15031080	15037957	scaffold_2	14862667	15656993
		XM_007220851.2	scaffold_2	19586262	19591526	scaffold_2	19041982	19589778
		XM_007220904.2	scaffold_2	19352700	19356321	scaffold_2	19041982	19589778
		XM_020553672.1	scaffold_8	15431577	15438778	scaffold_8	15313429	15538262
		XM_020553731.1	scaffold_8	15523598	15527683	scaffold_8	15313429	15538262
		XM_020553739.1	scaffold_8	15514503	15518244	scaffold_8	15313429	15538262
		XM_020555104.1	scaffold_4	28647063	28649667	scaffold_4	19321509	201652259
		XM_020556319.1	scaffold_2	14245946	14256995	scaffold_2	14120463	14631909
		XM_020556324.1	scaffold_2	14421358	14425277	scaffold_2	14120463	14631909
		XM_020556439.1	scaffold_2	19431661	19446112	scaffold_2	19041982	19589778
		XM_020556440.1	scaffold_2	19431661	19445733	scaffold_2	19041982	19589778
		XM_020556470.1	scaffold_2	14368226	14374403	scaffold_2	14120463	14631909
		XM_020556562.1	scaffold_2	14295615	14296594	scaffold_2	14120463	14631909
		XM_020556563.1	scaffold_2	14296708	14297535	scaffold_2	14120463	14631909
		XM_020556723.1	scaffold_2	15125107	15133113	scaffold_2	14862667	15656993
		XM_020556815.1	scaffold_2	19140654	19148316	scaffold_2	19041982	19589778
		XM_020557333.1	scaffold_2	14256944	14258133	scaffold_2	14120463	14631909
		XM_020557336.1	scaffold_2	14334007	14350073	scaffold_2	14120463	14631909
		XM_020557789.1	scaffold_2	15083791	15086675	scaffold_2	14862667	15656993
		XM_020557929.1	scaffold_2	14909495	14918489	scaffold_2	14862667	15656993
		XM_020558203.1	scaffold_4	21791016	21793502	scaffold_4	19321509	201652259
		XM_020558436.1	scaffold_2	14876832	14881076	scaffold_2	14862667	15656993
		XM_020558460.1	scaffold_2	19295167	19297844	scaffold_2	19041982	19589778
		XM_020561575.1	scaffold_4	26842291	26849363	scaffold_4	19321509	201652259
		XM_020561760.1	scaffold_4	30061886	30078805	scaffold_4	19321509	201652259
		XM_020562015.1	scaffold_4	19402667	19406489	scaffold_4	19321509	201652259
		XM_020562056.1	scaffold_4	23674615	23678299	scaffold_4	19321509	201652259
		XM_020562142.1	scaffold_4	26271862	26293758	scaffold_4	19321509	201652259
		XM_020562476.1	scaffold_4	28647201	28649447	scaffold_4	19321509	201652259
		XM_020562634.1	scaffold_4	25019453	25031145	scaffold_4	19321509	201652259
		XM_020562697.1	scaffold_4	19598005	19603710	scaffold_4	19321509	201652259
		XM_020562789.1	scaffold_4	25098028	25104318	scaffold_4	19321509	201652259
		XM_020563762.1	scaffold_5	2766376	2784346	scaffold_5	2235497	3427197
		XM_020563763.1	scaffold_5	2780752	2784352	scaffold_5	2235497	3427197
		XM_020563782.1	scaffold_5	3247550	3254536	scaffold_5	2235497	3427197
		XM_020564017.1	scaffold_5	3037825	3042807	scaffold_5	2235497	3427197
		XM_020564576.1	scaffold_5	2231581	2237156	scaffold_5	2235497	3427197
		XM_020565194.1	scaffold_6	20383109	20386586	scaffold_6	19765541	20657289
		XM_020565350.1	scaffold_4	29694911	29696004	scaffold_4	19321509	201652259
		XM_020565929.1	scaffold_6	4671327	4674769	scaffold_6	4632535	4809346
		XM_020566443.1	scaffold_6	20037323	20040898	scaffold_6	19765541	20657289
		XM_020566600.1	scaffold_6	20372690	20386586	scaffold_6	19765541	20657289
		XM_020566744.1	scaffold_4	29184946	29188952	scaffold_4	19321509	201652259
		XM_020567076.1	scaffold_4	29199903	29203043	scaffold_4	19321509	201652259
		XM_020570504.1	scaffold_8	15336433	15340245	scaffold_8	15313429	15538262
		XM_007204895.2	Pp06	27435049	27439861	Pp06	27164548	30104758
		XM_007204899.2	Pp06	28024979	28031958	Pp06	27164548	30104758
		XM_007204927.2	Pp06	29398599	29402600	Pp06	27164548	30104758
		XM_007204946.2	Pp06	28828611	28839178	Pp06	27164548	30104758
		XM_007204959.2	Pp06	30009004	30013178	Pp06	27164548	30104758
		XM_007204966.2	Pp06	4071764	4075718	Pp06	3163789	6049306
		XM_007204968.2	Pp06	27847446	27852489	Pp06	27164548	30104758
		XM_007205084.2	Pp06	28363571	28367532	Pp06	27164548	30104758
		XM_007205088.2	Pp06	4069804	4071660	Pp06	3163789	6049306
		XM_007205112.2	Pp06	29767564	29769378	Pp06	27164548	30104758
		XM_007205168.2	Pp06	3334600	3337884	Pp06	3163789	6049306
		XM_007205173.2	Pp06	28606668	28609807	Pp06	27164548	30104758
		XM_007205201.2	Pp06	27809360	27812674	Pp06	27164548	30104758
		XM_007205210.2	Pp06	27684373	27688433	Pp06	27164548	30104758
		XM_007205269.2	Pp06	4831757	4837122	Pp06	3163789	6049306
		XM_007205315.2	Pp06	4633513	4636304	Pp06	3163789	6049306
		XM_007205372.2	Pp06	29734351	29739072	Pp06	27164548	30104758
		XM_007205404.2	Pp06	29507491	29510587	Pp06	27164548	30104758
		XM_007205408.2	Pp06	5765277	5771093	Pp06	3163789	6049306
		XM_007205440.2	Pp06	27801690	27803680	Pp06	27164548	30104758
		XM_007205457.2	Pp06	28007297	28010471	Pp06	27164548	30104758
		XM_007205493.2	Pp06	28156081	28159459	Pp06	27164548	30104758
		XM_007205496.2	Pp06	3593462	3596493	Pp06	3163789	6049306
		XM_007205537.2	Pp06	29397003	29398286	Pp06	27164548	30104758
		XM_007205539.2	Pp06	3998096	3999663	Pp06	3163789	6049306
		XM_007205561.2	Pp06	29118826	29121379	Pp06	27164548	30104758
		XM_007205568.2	Pp06	29444807	29448295	Pp06	27164548	30104758
		XM_007205678.2	Pp06	5154976	5158099	Pp06	3163789	6049306
		XM_007205697.2	Pp06	27841512	27842923	Pp06	27164548	30104758
		XM_007205722.2	Pp06	28020898	28022758	Pp06	27164548	30104758
		XM_007205728.2	Pp06	27236949	27238889	Pp06	27164548	30104758
		XM_007205760.2	Pp06	3609856	3611406	Pp06	3163789	6049306
		XM_007205777.2	Pp06	3922143	3923903	Pp06	3163789	6049306
		XM_007205817.2	Pp06	27447702	27449329	Pp06	27164548	30104758
		XM_007205858.2	Pp06	27239636	27241114	Pp06	27164548	30104758
		XM_007205896.2	Pp06	4641170	4642251	Pp06	3163789	6049306
		XM_007205937.2	Pp06	27423059	27424547	Pp06	27164548	30104758
		XM_007205981.2	Pp06	27832467	27833265	Pp06	27164548	30104758
		XM_007206055.2	Pp06	28972471	28973728	Pp06	27164548	30104758
		XM_007206059.2	Pp06	5261689	5265113	Pp06	3163789	6049306
		XM_007206072.2	Pp06	28325322	28326814	Pp06	27164548	30104758
		XM_007206073.2	Pp06	28325322	28326740	Pp06	27164548	30104758
		XM_007206082.2	Pp06	29608833	29610758	Pp06	27164548	30104758
		XM_007206091.2	Pp06	29730199	29732819	Pp06	27164548	30104758
		XM_007206201.2	Pp06	5730851	5732406	Pp06	3163789	6049306
		XM_007206234.2	Pp06	28151986	28155591	Pp06	27164548	30104758
		XM_007206433.2	Pp06	4501853	4503928	Pp06	3163789	6049306
		XM_007206499.2	Pp06	5446231	5448272	Pp06	3163789	6049306
		XM_007206589.2	Pp06	3163011	3165010	Pp06	3163789	6049306
		XM_007206656.2	Pp06	28882052	28884413	Pp06	27164548	30104758
		XM_007206707.2	Pp06	27414468	27415198	Pp06	27164548	30104758
		XM_007207077.2	Pp06	29679853	29684093	Pp06	27164548	30104758
		XM_007207091.2	Pp06	27646485	27650678	Pp06	27164548	30104758
		XM_007207136.2	Pp06	27309706	27315030	Pp06	27164548	30104758
		XM_007207142.2	Pp06	5436739	5439637	Pp06	3163789	6049306
		XM_007207268.2	Pp06	27288494	27292890	Pp06	27164548	30104758
		XM_007207272.2	Pp06	27626295	27628874	Pp06	27164548	30104758
		XM_007207276.2	Pp06	28097403	28101293	Pp06	27164548	30104758
		XM_007207376.2	Pp06	4003975	4007672	Pp06	3163789	6049306
		XM_007207377.2	Pp06	4370799	4376439	Pp06	3163789	6049306
		XM_007207392.2	Pp06	5072831	5078668	Pp06	3163789	6049306
		XM_007207409.2	Pp06	28056651	28060274	Pp06	27164548	30104758
		XM_007207411.2	Pp06	27409142	27413188	Pp06	27164548	30104758
		XM_007207413.2	Pp06	27217465	27222161	Pp06	27164548	30104758
		XM_007207415.2	Pp06	3499543	3502149	Pp06	3163789	6049306
		XM_007207457.2	Pp06	5286869	5288995	Pp06	3163789	6049306
		XM_007207624.2	Pp06	29726077	29729874	Pp06	27164548	30104758
		XM_007207738.2	Pp06	4451142	4453543	Pp06	3163789	6049306
		XM_007207756.2	Pp06	5753168	5755699	Pp06	3163789	6049306
		XM_007207869.2	Pp06	5989085	5995259	Pp06	3163789	6049306
		XM_007207946.2	Pp06	3449737	3454904	Pp06	3163789	6049306
		XM_007207950.2	Pp06	3635555	3639508	Pp06	3163789	6049306
		XM_007207960.2	Pp06	30021225	30026614	Pp06	27164548	30104758
		XM_007208000.2	Pp06	27442015	27446826	Pp06	27164548	30104758
		XM_007208040.2	Pp06	28554162	28558321	Pp06	27164548	30104758
		XM_007208043.2	Pp06	4554573	4559841	Pp06	3163789	6049306
		XM_007208157.2	Pp06	27372583	27380183	Pp06	27164548	30104758
		XM_007208283.2	Pp06	29744565	29748252	Pp06	27164548	30104758
		XM_007208309.2	Pp06	27382945	27388898	Pp06	27164548	30104758
		XM_007208311.2	Pp06	29344751	29354929	Pp06	27164548	30104758
		XM_007208312.2	Pp06	28639266	28644771	Pp06	27164548	30104758
		XM_007208317.2	Pp06	29816692	29823011	Pp06	27164548	30104758
		XM_007208334.2	Pp06	3802960	3814133	Pp06	3163789	6049306
		XM_007208363.2	Pp06	27671522	27678921	Pp06	27164548	30104758
		XM_007208369.2	Pp06	29484396	29489447	Pp06	27164548	30104758
		XM_007208390.2	Pp06	28763291	28766528	Pp06	27164548	30104758
		XM_007208394.2	Pp06	28855848	28859526	Pp06	27164548	30104758
		XM_007208400.2	Pp06	29872752	29878043	Pp06	27164548	30104758
		XM_007208401.2	Pp06	29186292	29191771	Pp06	27164548	30104758
		XM_007208534.2	Pp06	4054626	4059565	Pp06	3163789	6049306
		XM_007208671.2	Pp06	5902822	5907422	Pp06	3163789	6049306
		XM_007208933.1	Pp05	16825794	16827623	Pp05	15249345	18236498
		XM_007208989.2	Pp05	15508808	15514443	Pp05	15249345	18236498
		XM_007209009.2	Pp05	17479565	17489022	Pp05	15249345	18236498
		XM_007209010.2	Pp05	15249817	15255524	Pp05	15249345	18236498
		XM_007209013.2	Pp05	17031885	17038350	Pp05	15249345	18236498
		XM_007209030.2	Pp05	13282779	13288265	Pp05	11258684	14161849
		XM_007209037.2	Pp05	1638877	1645752	Pp05	1376476	4224621
		XM_007209090.2	Pp05	13318736	13322916	Pp05	11258684	14161849
		XM_007209093.2	Pp05	11958896	11963348	Pp05	11258684	14161849
		XM_007209118.2	Pp05	17511442	17516123	Pp05	15249345	18236498
		XM_007209121.2	Pp05	15805201	15807375	Pp05	15249345	18236498
		XM_007209170.2	Pp05	17466184	17470713	Pp05	15249345	18236498
		XM_007209172.2	Pp05	13952708	13955494	Pp05	11258684	14161849
		XM_007209187.2	Pp05	12935760	12939106	Pp05	11258684	14161849
		XM_007209188.2	Pp05	18228247	18232315	Pp05	15249345	18236498
		XM_007209209.2	Pp05	12961789	12966215	Pp05	11258684	14161849
		XM_007209214.2	Pp05	15764354	15766578	Pp05	15249345	18236498
		XM_007209220.2	Pp05	17831941	17836168	Pp05	15249345	18236498
		XM_007209232.2	Pp05	12491669	12493292	Pp05	11258684	14161849
		XM_007209262.2	Pp05	12075971	12080234	Pp05	11258684	14161849
		XM_007209272.2	Pp05	11755634	11759989	Pp05	11258684	14161849
		XM_007209277.2	Pp05	17979127	17981501	Pp05	15249345	18236498
		XM_007209299.2	Pp05	15500172	15502618	Pp05	15249345	18236498
		XM_007209310.2	Pp05	1726668	1732108	Pp05	1376476	4224621
		XM_007209311.2	Pp05	14119832	14122446	Pp05	11258684	14161849
		XM_007209312.2	Pp05	13083278	13086067	Pp05	11258684	14161849
		XM_007209358.2	Pp05	17603136	17606355	Pp05	15249345	18236498
		XM_007209376.2	Pp05	15666055	15669278	Pp05	15249345	18236498
		XM_007209394.2	Pp05	3557690	3560742	Pp05	1376476	4224621
		XM_007209408.2	Pp05	3457153	3462928	Pp05	1376476	4224621
		XM_007209423.2	Pp05	12869096	12872813	Pp05	11258684	14161849
		XM_007209431.2	Pp05	18063909	18069310	Pp05	15249345	18236498
		XM_007209445.2	Pp05	16842285	16844785	Pp05	15249345	18236498
		XM_007209450.2	Pp05	15841778	15843519	Pp05	15249345	18236498
		XM_007209453.2	Pp05	13604612	13608043	Pp05	11258684	14161849
		XM_007209466.2	Pp05	17743667	17746520	Pp05	15249345	18236498
		XM_007209490.2	Pp05	17285134	17288709	Pp05	15249345	18236498
		XM_007209544.2	Pp05	18041270	18042400	Pp05	15249345	18236498
		XM_007209571.2	Pp05	17963210	17965919	Pp05	15249345	18236498
		XM_007209611.2	Pp05	13086680	13088975	Pp05	11258684	14161849
		XM_007209652.2	Pp05	1989033	1991752	Pp05	1376476	4224621
		XM_007209665.2	Pp05	12408375	12411331	Pp05	11258684	14161849
		XM_007209695.2	Pp05	16469266	16472000	Pp05	15249345	18236498
		XM_007209763.2	Pp05	12264775	12266335	Pp05	11258684	14161849
		XM_007209766.2	Pp05	13660736	13661875	Pp05	11258684	14161849
		XM_007209791.2	Pp05	2040696	2043049	Pp05	1376476	4224621
		XM_007209823.2	Pp05	17477390	17479411	Pp05	15249345	18236498
		XM_007209841.2	Pp05	11501766	11507000	Pp05	11258684	14161849
		XM_007209855.2	Pp05	16348774	16351734	Pp05	15249345	18236498
		XM_007209856.2	Pp05	18046951	18050424	Pp05	15249345	18236498
		XM_007209862.2	Pp05	13075683	13079211	Pp05	11258684	14161849
		XM_007209872.2	Pp05	15781164	15784764	Pp05	15249345	18236498
		XM_007209892.2	Pp05	3593039	3598717	Pp05	1376476	4224621
		XM_007209924.2	Pp05	12441475	12444700	Pp05	11258684	14161849
		XM_007210002.2	Pp05	17088773	17091964	Pp05	15249345	18236498
		XM_007210199.2	Pp05	17158406	17165414	Pp05	15249345	18236498
		XM_007210201.2	Pp05	18069871	18073337	Pp05	15249345	18236498
		XM_007210207.2	Pp05	12311806	12315833	Pp05	11258684	14161849
		XM_007210212.2	Pp05	12081608	12087596	Pp05	11258684	14161849
		XM_007210219.2	Pp05	11933865	11938612	Pp05	11258684	14161849
		XM_007210229.2	Pp05	16971322	16974993	Pp05	15249345	18236498
		XM_007210294.2	Pp05	15572397	15576272	Pp05	15249345	18236498
		XM_007210299.2	Pp05	11563935	11568246	Pp05	11258684	14161849
		XM_007210305.2	Pp05	3611189	3618103	Pp05	1376476	4224621
		XM_007210319.2	Pp05	16354719	16359222	Pp05	15249345	18236498
		XM_007210321.2	Pp05	12731304	12740073	Pp05	11258684	14161849
		XM_007210323.2	Pp05	13261587	13267498	Pp05	11258684	14161849
		XM_007210331.2	Pp05	12157073	12162987	Pp05	11258684	14161849
		XM_007210339.2	Pp05	17322212	17325708	Pp05	15249345	18236498
		XM_007210341.2	Pp05	16891115	16899513	Pp05	15249345	18236498
		XM_007210362.2	Pp05	17150809	17157415	Pp05	15249345	18236498
		XM_007210432.2	Pp05	15515362	15522227	Pp05	15249345	18236498
		XM_007210442.2	Pp05	13967596	13971107	Pp05	11258684	14161849
		XM_007210445.2	Pp05	13690411	13694809	Pp05	11258684	14161849
		XM_007210521.2	Pp05	13760116	13766075	Pp05	11258684	14161849
		XM_007210603.2	Pp05	11494811	11501309	Pp05	11258684	14161849
		XM_007210647.2	Pp05	11762212	11765839	Pp05	11258684	14161849
		XM_007210687.2	Pp05	18222316	18224495	Pp05	15249345	18236498
		XM_007210715.2	Pp05	16208273	16210844	Pp05	15249345	18236498
		XM_007210766.2	Pp05	1446680	1453642	Pp05	1376476	4224621
		XM_007210823.2	Pp05	16780356	16784984	Pp05	15249345	18236498
		XM_007210826.2	Pp05	17082710	17086652	Pp05	15249345	18236498
		XM_007210833.2	Pp05	13870570	13877107	Pp05	11258684	14161849
		XM_007210850.2	Pp05	16483076	16489268	Pp05	15249345	18236498
		XM_007210985.2	Pp05	13472272	13475904	Pp05	11258684	14161849
		XM_007211028.2	Pp05	11589412	11594580	Pp05	11258684	14161849
		XM_007211047.2	Pp05	12852606	12854441	Pp05	11258684	14161849
		XM_007211129.2	Pp05	12493378	12496095	Pp05	11258684	14161849
		XM_007211139.2	Pp05	12404127	12406443	Pp05	11258684	14161849
		XM_007211164.2	Pp05	18207173	18209012	Pp05	15249345	18236498
		XM_007211181.2	Pp05	13467300	13469968	Pp05	11258684	14161849
		XM_007211215.2	Pp05	13913183	13917214	Pp05	11258684	14161849
		XM_007211216.2	Pp05	18029440	18036278	Pp05	15249345	18236498
		XM_007211218.2	Pp05	17747056	17753132	Pp05	15249345	18236498
		XM_007211254.2	Pp05	11639517	11647292	Pp05	11258684	14161849
		XM_007211357.2	Pp04	13519976	13522542	Pp04	10280095	15182577
		XM_007211378.2	Pp04	12087220	12090829	Pp04	10280095	15182577
		XM_007211397.2	Pp04	12081264	12085872	Pp04	10280095	15182577
		XM_007211424.2	Pp04	12827194	12831344	Pp04	10280095	15182577
		XM_007211585.2	Pp04	11008293	11012481	Pp04	10280095	15182577
		XM_007211601.2	Pp04	13779964	13785051	Pp04	10280095	15182577
		XM_007211605.2	Pp04	12521562	12524931	Pp04	10280095	15182577
		XM_007211638.2	Pp04	10524302	10527813	Pp04	10280095	15182577
		XM_007211679.2	Pp04	14159623	14163196	Pp04	10280095	15182577
		XM_007211746.2	Pp04	11513231	11515093	Pp04	10280095	15182577
		XM_007211755.2	Pp04	10948666	10954324	Pp04	10280095	15182577
		XM_007211756.2	Pp04	13151447	13155779	Pp04	10280095	15182577
		XM_007211789.2	Pp04	10977590	10982579	Pp04	10280095	15182577
		XM_007211815.2	Pp04	11515302	11517861	Pp04	10280095	15182577
		XM_007211843.2	Pp04	13120219	13122625	Pp04	10280095	15182577
		XM_007211858.2	Pp04	13761362	13765125	Pp04	10280095	15182577
		XM_007211861.2	Pp04	13401508	13406064	Pp04	10280095	15182577
		XM_007211927.2	Pp04	10434977	10436135	Pp04	10280095	15182577
		XM_007211999.2	Pp04	13266933	13271026	Pp04	10280095	15182577
		XM_007212094.2	Pp04	13032620	13034872	Pp04	10280095	15182577
		XM_007212108.2	Pp04	13852965	13856914	Pp04	10280095	15182577
		XM_007212128.2	Pp04	10973636	10976844	Pp04	10280095	15182577
		XM_007212156.2	Pp04	13921713	13922825	Pp04	10280095	15182577
		XM_007212225.2	Pp04	13931321	13932757	Pp04	10280095	15182577
		XM_007212551.2	Pp04	14208760	14209757	Pp04	10280095	15182577
		XM_007213400.2	Pp04	13367387	13372384	Pp04	10280095	15182577
		XM_007213591.2	Pp04	11206704	11210411	Pp04	10280095	15182577
		XM_007213662.2	Pp04	11045562	11052258	Pp04	10280095	15182577
		XM_007213779.2	Pp04	14726270	14730172	Pp04	10280095	15182577
		XM_007213812.2	Pp04	12934061	12939061	Pp04	10280095	15182577
		XM_007213872.2	Pp04	13616767	13623787	Pp04	10280095	15182577
		XM_007213914.2	Pp04	12478755	12480357	Pp04	10280095	15182577
		XM_007214337.2	Pp04	13433223	13434915	Pp04	10280095	15182577
		XM_007214456.2	Pp04	13565576	13576391	Pp04	10280095	15182577
		XM_007214499.2	Pp04	12566889	12576516	Pp04	10280095	15182577
		XM_007214572.2	Pp04	11563696	11571946	Pp04	10280095	15182577
		XM_007217877.2	Pp02	3526941	3531052	Pp02	1197660	4172142
		XM_007218068.2	Pp02	1350583	1357568	Pp02	1197660	4172142
		XM_007218866.2	Pp02	4019586	4026115	Pp02	1197660	4172142
		XM_007220151.2	Pp02	2950251	2963253	Pp02	1197660	4172142
		XM_007220195.2	Pp02	3286035	3289904	Pp02	1197660	4172142
		XM_007220545.2	Pp02	1336823	1341529	Pp02	1197660	4172142
		XM_007222161.2	Pp01	27876118	27879629	Pp01	27194373	28053064
		XM_007222413.2	Pp01	27624551	27627273	Pp01	27194373	28053064
		XM_007223136.2	Pp01	27360728	27363107	Pp01	27194373	28053064
		XM_007223404.2	Pp01	27372352	27375725	Pp01	27194373	28053064
		XM_020553987.1	Pp01	27464441	27468133	Pp01	27194373	28053064
		XM_020556213.1	Pp01	27671365	27674226	Pp01	27194373	28053064
		XM_020556396.1	Pp02	2443079	2453464	Pp02	1197660	4172142
		XM_020556493.1	Pp02	2169015	2172145	Pp02	1197660	4172142
		XM_020556677.1	Pp02	3715632	3722399	Pp02	1197660	4172142
		XM_020556800.1	Pp02	1714964	1716658	Pp02	1197660	4172142
		XM_020556892.1	Pp02	2029555	2033774	Pp02	1197660	4172142
		XM_020556909.1	Pp02	3484301	3493612	Pp02	1197660	4172142
		XM_020557920.1	Pp02	2487144	2491777	Pp02	1197660	4172142
		XM_020558128.1	Pp02	3106118	3108775	Pp02	1197660	4172142
		XM_020558170.1	Pp02	2458106	2460163	Pp02	1197660	4172142
		XM_020558374.1	Pp02	3949673	3951465	Pp02	1197660	4172142
		XM_020558410.1	Pp02	3995557	3999162	Pp02	1197660	4172142
		XM_020558446.1	Pp02	3969724	3972486	Pp02	1197660	4172142
		XM_020561181.1	Pp04	11526010	11531808	Pp04	10280095	15182577
		XM_020561186.1	Pp04	12519136	12521327	Pp04	10280095	15182577
		XM_020561309.1	Pp04	13090455	13094095	Pp04	10280095	15182577
		XM_020561374.1	Pp04	13677303	13680160	Pp04	10280095	15182577
		XM_020561376.1	Pp04	14124479	14130025	Pp04	10280095	15182577
		XM_020561377.1	Pp04	14130126	14135383	Pp04	10280095	15182577
		XM_020561627.1	Pp04	11242315	11245081	Pp04	10280095	15182577
		XM_020561758.1	Pp04	13236281	13242162	Pp04	10280095	15182577
		XM_020561845.1	Pp04	13651247	13655802	Pp04	10280095	15182577
		XM_020562212.1	Pp04	11555742	11562445	Pp04	10280095	15182577
		XM_020562524.1	Pp04	11020568	11026936	Pp04	10280095	15182577
		XM_020562869.1	Pp04	14537503	14544014	Pp04	10280095	15182577
		XM_020563150.1	Pp04	10813453	10814466	Pp04	10280095	15182577
		XM_020563219.1	Pp04	13036313	13038963	Pp04	10280095	15182577
		XM_020563291.1	Pp05	12259914	12264609	Pp05	11258684	14161849
		XM_020563305.1	Pp05	13079338	13082088	Pp05	11258684	14161849
		XM_020563367.1	Pp05	12165081	12168704	Pp05	11258684	14161849
		XM_020563522.1	Pp05	13923143	13925308	Pp05	11258684	14161849
		XM_020563560.1	Pp05	17970183	17972778	Pp05	15249345	18236498
		XM_020563652.1	Pp05	16829132	16831557	Pp05	15249345	18236498
		XM_020563710.1	Pp05	12869486	12872811	Pp05	11258684	14161849
		XM_020563813.1	Pp05	11618610	11620650	Pp05	11258684	14161849
		XM_020563817.1	Pp05	12254179	12256939	Pp05	11258684	14161849
		XM_020563818.1	Pp05	12251504	12254059	Pp05	11258684	14161849
		XM_020563832.1	Pp05	16102387	16113292	Pp05	15249345	18236498
		XM_020563874.1	Pp05	17537020	17539933	Pp05	15249345	18236498
		XM_020563942.1	Pp05	13713190	13718111	Pp05	11258684	14161849
		XM_020563988.1	Pp05	14040465	14043876	Pp05	11258684	14161849
		XM_020564072.1	Pp05	11679197	11684670	Pp05	11258684	14161849
		XM_020564092.1	Pp05	13786572	13790061	Pp05	11258684	14161849
		XM_020564117.1	Pp05	12711203	12715444	Pp05	11258684	14161849
		XM_020564203.1	Pp05	12144351	12152674	Pp05	11258684	14161849
		XM_020564222.1	Pp05	16767618	16769472	Pp05	15249345	18236498
		XM_020564232.1	Pp05	12892849	12902128	Pp05	11258684	14161849
		XM_020564250.1	Pp05	12317681	12318466	Pp05	11258684	14161849
		XM_020564268.1	Pp05	13282795	13288099	Pp05	11258684	14161849
		XM_020564404.1	Pp05	2183191	2186524	Pp05	1376476	4224621
		XM_020564634.1	Pp05	17816317	17819423	Pp05	15249345	18236498
		XM_020564650.1	Pp05	17081589	17082488	Pp05	15249345	18236498
		XM_020564823.1	Pp05	11919150	11922347	Pp05	11258684	14161849
		XM_020564875.1	Pp05	17771784	17775044	Pp05	15249345	18236498
		XM_020564883.1	Pp05	13843493	13846556	Pp05	11258684	14161849
		XM_020564952.1	Pp05	14012243	14037340	Pp05	11258684	14161849
		XM_020565003.1	Pp06	28233643	28239782	Pp06	27164548	30104758
		XM_020565114.1	Pp06	5044647	5047758	Pp06	3163789	6049306
		XM_020565171.1	Pp06	4861271	4865339	Pp06	3163789	6049306
		XM_020565428.1	Pp06	29374632	29377795	Pp06	27164548	30104758
		XM_020565483.1	Pp06	5581523	5588121	Pp06	3163789	6049306
		XM_020565495.1	Pp06	27309647	27315850	Pp06	27164548	30104758
		XM_020565540.1	Pp06	27671504	27678921	Pp06	27164548	30104758
		XM_020566085.1	Pp06	28888315	28890686	Pp06	27164548	30104758
		XM_020566134.1	Pp06	4330640	4332507	Pp06	3163789	6049306
		XM_020566175.1	Pp06	29218974	29223666	Pp06	27164548	30104758
		XM_020566190.1	Pp06	28941409	28948538	Pp06	27164548	30104758
		XM_020566232.1	Pp06	5005496	5008251	Pp06	3163789	6049306
		XM_020566296.1	Pp06	28325322	28326742	Pp06	27164548	30104758
		XM_020566315.1	Pp06	3798335	3801975	Pp06	3163789	6049306
		XM_020566395.1	Pp06	29359711	29361625	Pp06	27164548	30104758
		XM_020566435.1	Pp01	27225667	27239342	Pp01	27194373	28053064
		XM_020566538.1	Pp06	29389181	29390436	Pp06	27164548	30104758
		XM_020566617.1	Pp06	27597592	27601486	Pp06	27164548	30104758
		XM_020566760.1	Pp06	29099317	29103043	Pp06	27164548	30104758
		XM_020566803.1	Pp06	27586714	27591138	Pp06	27164548	30104758
		XM_020566849.1	Pp06	3319149	3334378	Pp06	3163789	6049306
		XM_020567337.1	Pp06	27981814	27985623	Pp06	27164548	30104758
		XM_020567374.1	Pp06	29070854	29076815	Pp06	27164548	30104758
		XM_020567375.1	Pp06	29070854	29076815	Pp06	27164548	30104758
		XM_020567402.1	Pp06	4360268	4364220	Pp06	3163789	6049306
		XM_020567523.1	Pp06	4478680	4482577	Pp06	3163789	6049306
		XM_020567679.1	Pp01	27790301	27794528	Pp01	27194373	28053064
	PP4	XM_007211886.2	scaffold_4	25311795	25314360	scaffold_4	25146005	26221760
		XM_007214977.2	scaffold_3	12620496	12621476	scaffold_3	11048651	12878608
		XM_007215128.2	scaffold_3	12709442	12710415	scaffold_3	11048651	12878608
		XM_007215153.2	scaffold_3	12414820	12415330	scaffold_3	11048651	12878608
		XM_007215463.2	scaffold_3	12579610	12589088	scaffold_3	11048651	12878608
		XM_007215464.2	scaffold_3	12492191	12495155	scaffold_3	11048651	12878608
		XM_007215482.2	scaffold_3	11317633	11323661	scaffold_3	11048651	12878608
		XM_007215648.2	scaffold_3	12168317	12172792	scaffold_3	11048651	12878608
		XM_007215775.2	scaffold_3	12188420	12191818	scaffold_3	11048651	12878608
		XM_007216408.2	scaffold_3	12828802	12833641	scaffold_3	11048651	12878608
		XM_007217519.2	scaffold_3	11190013	11191162	scaffold_3	11048651	12878608
		XM_007217952.2	scaffold_2	10733083	10734696	scaffold_2	10707212	10817184
		XM_007221748.2	scaffold_1	41842261	41848146	scaffold_1	41535285	46846766
		XM_007221945.2	scaffold_1	42045128	42048587	scaffold_1	41535285	46846766
		XM_007221988.2	scaffold_1	42653329	42661153	scaffold_1	41535285	46846766
		XM_007222059.2	scaffold_1	10922350	10926048	scaffold_1	10066613	11662916
		XM_007222103.2	scaffold_1	46502387	46503945	scaffold_1	41535285	46846766
		XM_007222108.2	scaffold_1	46607973	46611073	scaffold_1	41535285	46846766
		XM_007222136.2	scaffold_1	41580745	41585396	scaffold_1	41535285	46846766
		XM_007222214.2	scaffold_1	41833188	41837252	scaffold_1	41535285	46846766
		XM_007222257.2	scaffold_1	44480443	44483059	scaffold_1	41535285	46846766
		XM_007222347.2	scaffold_1	44845766	44851181	scaffold_1	41535285	46846766
		XM_007222400.2	scaffold_1	40804381	40810465	scaffold_1	40762051	40845002
		XM_007222487.2	scaffold_1	42590672	42597222	scaffold_1	41535285	46846766
		XM_007222634.2	scaffold_1	44284394	44289522	scaffold_1	41535285	46846766
		XM_007222758.2	scaffold_1	10543955	10548694	scaffold_1	10066613	11662916
		XM_007222804.2	scaffold_1	43845179	43852044	scaffold_1	41535285	46846766
		XM_007222806.2	scaffold_1	44981496	44985011	scaffold_1	41535285	46846766
		XM_007223074.2	scaffold_1	44681510	44688950	scaffold_1	41535285	46846766
		XM_007223117.2	scaffold_1	45094783	45096239	scaffold_1	41535285	46846766
		XM_007223142.2	scaffold_1	10975554	10978661	scaffold_1	10066613	11662916
		XM_007223195.2	scaffold_1	10528415	10531124	scaffold_1	10066613	11662916
		XM_007223203.2	scaffold_1	42622346	42624395	scaffold_1	41535285	46846766
		XM_007223303.2	scaffold_1	45475187	45477200	scaffold_1	41535285	46846766
		XM_007223327.2	scaffold_1	45534354	45541992	scaffold_1	41535285	46846766
		XM_007223378.2	scaffold_1	42780984	42782518	scaffold_1	41535285	46846766
		XM_007223424.2	scaffold_1	11594205	11597383	scaffold_1	10066613	11662916
		XM_007223442.2	scaffold_1	44499076	44500183	scaffold_1	41535285	46846766
		XM_007223460.2	scaffold_1	46595964	46598977	scaffold_1	41535285	46846766
		XM_007223523.2	scaffold_1	45233313	45234408	scaffold_1	41535285	46846766
		XM_007223538.2	scaffold_1	44251029	44252758	scaffold_1	41535285	46846766
		XM_007223581.2	scaffold_1	40764345	40764984	scaffold_1	40762051	40845002
		XM_007223597.2	scaffold_1	10970028	10972024	scaffold_1	10066613	11662916
		XM_007223786.2	scaffold_1	46352024	46371399	scaffold_1	41535285	46846766
		XM_007223792.2	scaffold_1	11586214	11589278	scaffold_1	10066613	11662916
		XM_007223804.2	scaffold_1	46342810	46351930	scaffold_1	41535285	46846766
		XM_007223842.2	scaffold_1	43829669	43833716	scaffold_1	41535285	46846766
		XM_007224378.2	scaffold_1	11204536	11205842	scaffold_1	10066613	11662916
		XM_007224667.2	scaffold_1	42650281	42651169	scaffold_1	41535285	46846766
		XM_007224773.2	scaffold_1	43994350	43998699	scaffold_1	41535285	46846766
		XM_007225025.2	scaffold_1	44536222	44537996	scaffold_1	41535285	46846766
		XM_007225109.2	scaffold_1	42055382	42060960	scaffold_1	41535285	46846766
		XM_007225113.2	scaffold_1	41624521	41631311	scaffold_1	41535285	46846766
		XM_007225205.2	scaffold_1	10209408	10216121	scaffold_1	10066613	11662916
		XM_007225286.2	scaffold_1	45286752	45291883	scaffold_1	41535285	46846766
		XM_007225398.2	scaffold_1	10803030	10809312	scaffold_1	10066613	11662916
		XM_007225579.2	scaffold_1	41837563	41842162	scaffold_1	41535285	46846766
		XM_007225604.2	scaffold_1	10903915	10911216	scaffold_1	10066613	11662916
		XM_007225619.2	scaffold_1	11151655	11156387	scaffold_1	10066613	11662916
		XM_007225624.2	scaffold_1	45812213	45818281	scaffold_1	41535285	46846766
		XM_007225741.2	scaffold_1	42545413	42548422	scaffold_1	41535285	46846766
		XM_007225751.2	scaffold_1	43470454	43476450	scaffold_1	41535285	46846766
		XM_007225783.2	scaffold_1	10182655	10183910	scaffold_1	10066613	11662916
		XM_007225793.2	scaffold_1	11641895	11643161	scaffold_1	10066613	11662916
		XM_007225863.2	scaffold_1	41820932	41824364	scaffold_1	41535285	46846766
		XM_007225949.2	scaffold_1	42634264	42636083	scaffold_1	41535285	46846766
		XM_007225983.2	scaffold_1	10949619	10950402	scaffold_1	10066613	11662916
		XM_007225997.2	scaffold_1	42608136	42611578	scaffold_1	41535285	46846766
		XM_007226008.2	scaffold_1	10293645	10296696	scaffold_1	10066613	11662916
		XM_007226280.2	scaffold_1	10979219	10982715	scaffold_1	10066613	11662916
		XM_007226397.2	scaffold_1	44689041	44691208	scaffold_1	41535285	46846766
		XM_007226501.2	scaffold_1	44243409	44247786	scaffold_1	41535285	46846766
		XM_007226907.2	scaffold_1	45600928	45606290	scaffold_1	41535285	46846766
		XM_007226951.2	scaffold_1	45498234	45502112	scaffold_1	41535285	46846766
		XM_007226964.2	scaffold_1	41779487	41788844	scaffold_1	41535285	46846766
		XM_007227013.2	scaffold_1	46562379	46572673	scaffold_1	41535285	46846766
		XM_007227306.2	scaffold_1	43170563	43196345	scaffold_1	41535285	46846766
		XM_007227440.2	scaffold_1	10298821	10299604	scaffold_1	10066613	11662916
		XM_007227546.2	scaffold_1	46186568	46195694	scaffold_1	41535285	46846766
		XM_007227553.2	scaffold_1	46741811	46744225	scaffold_1	41535285	46846766
		XM_007227631.2	scaffold_1	42103770	42116449	scaffold_1	41535285	46846766
		XM_007227664.2	scaffold_1	11242057	11248384	scaffold_1	10066613	11662916
		XM_020554244.1	scaffold_1	42185878	42194036	scaffold_1	41535285	46846766
		XM_020554248.1	scaffold_1	10201952	10203886	scaffold_1	10066613	11662916
		XM_020554355.1	scaffold_1	42653329	42661153	scaffold_1	41535285	46846766
		XM_020554416.1	scaffold_1	10089906	10096388	scaffold_1	10066613	11662916
		XM_020554482.1	scaffold_1	41581544	41585396	scaffold_1	41535285	46846766
		XM_020554746.1	scaffold_1	40780884	40784674	scaffold_1	40762051	40845002
		XM_020554863.1	scaffold_1	46454713	46462236	scaffold_1	41535285	46846766
		XM_020555318.1	scaffold_1	45726888	45733543	scaffold_1	41535285	46846766
		XM_020555393.1	scaffold_1	10636662	10640812	scaffold_1	10066613	11662916
		XM_020555471.1	scaffold_1	46186567	46195694	scaffold_1	41535285	46846766
		XM_020555474.1	scaffold_1	45988433	45988983	scaffold_1	41535285	46846766
		XM_020555649.1	scaffold_1	40759833	40762726	scaffold_1	40762051	40845002
		XM_020555714.1	scaffold_1	43805444	43825639	scaffold_1	41535285	46846766
		XM_020555727.1	scaffold_1	45995370	46007946	scaffold_1	41535285	46846766
		XM_020555884.1	scaffold_1	44540919	44545061	scaffold_1	41535285	46846766
		XM_020556012.1	scaffold_1	10592230	10593199	scaffold_1	10066613	11662916
		XM_020556774.1	scaffold_1	10528415	10530787	scaffold_1	10066613	11662916
		XM_020556799.1	scaffold_1	10528681	10531129	scaffold_1	10066613	11662916
		XM_020557043.1	scaffold_2	10753783	10760226	scaffold_2	10707212	10817184
		XM_020558389.1	scaffold_1	44329542	44330475	scaffold_1	41535285	46846766
		XM_020558816.1	scaffold_1	42661613	42665828	scaffold_1	41535285	46846766
		XM_020559463.1	scaffold_1	42729128	42734421	scaffold_1	41535285	46846766
		XM_020560966.1	scaffold_1	46075080	46081977	scaffold_1	41535285	46846766
		XM_020561020.1	scaffold_1	10776048	10780939	scaffold_1	10066613	11662916
		XM_020562426.1	scaffold_1	46416113	46421768	scaffold_1	41535285	46846766
		XM_020562694.1	scaffold_4	25610496	25626924	scaffold_4	25146005	26221760
		XM_020563585.1	scaffold_1	46352024	46389555	scaffold_1	41535285	46846766
		XM_020563590.1	scaffold_1	46352450	46371399	scaffold_1	41535285	46846766
		XM_020563595.1	scaffold_1	46342810	46363723	scaffold_1	41535285	46846766
		XM_020563613.1	scaffold_1	46342810	46351930	scaffold_1	41535285	46846766
		XM_020564528.1	scaffold_1	41781723	41788844	scaffold_1	41535285	46846766
		XM_020564726.1	scaffold_1	10151316	10163337	scaffold_1	10066613	11662916
		XM_020565083.1	scaffold_1	43941644	43955183	scaffold_1	41535285	46846766
		XM_020566018.1	scaffold_1	44525512	44531196	scaffold_1	41535285	46846766
		XM_020566062.1	scaffold_1	42515430	42523385	scaffold_1	41535285	46846766
		XM_020566130.1	scaffold_1	45758547	45784643	scaffold_1	41535285	46846766
		XM_020566683.1	scaffold_1	45716761	45721604	scaffold_1	41535285	46846766
		XM_020566686.1	scaffold_1	45716768	45721604	scaffold_1	41535285	46846766
		XM_020567522.1	scaffold_1	42769639	42775982	scaffold_1	41535285	46846766
		XM_020567826.1	scaffold_3	11270537	11277491	scaffold_3	11048651	12878608
		XM_020568064.1	scaffold_1	11090540	11094944	scaffold_1	10066613	11662916
		XM_020568483.1	scaffold_1	44625185	44629507	scaffold_1	41535285	46846766
		XM_020568494.1	scaffold_1	44638502	44649940	scaffold_1	41535285	46846766
		XM_020568537.1	scaffold_1	45600928	45606290	scaffold_1	41535285	46846766
		XM_020568541.1	scaffold_1	45597017	45600727	scaffold_1	41535285	46846766
		XM_020568638.1	scaffold_1	46524395	46531461	scaffold_1	41535285	46846766
		XM_020568643.1	scaffold_1	46524395	46531461	scaffold_1	41535285	46846766
		XM_020569301.1	scaffold_1	44831115	44834859	scaffold_1	41535285	46846766
		XM_020570954.1	scaffold_1	41905827	41918264	scaffold_1	41535285	46846766
		XM_007209598.2	scaffold_5	5182606	5183393	scaffold_5	5051729	6287541
		XM_007209630.2	scaffold_5	5375172	5376564	scaffold_5	5051729	6287541
		XM_007210393.2	scaffold_5	5650124	5657299	scaffold_5	5051729	6287541
		XM_007210764.2	scaffold_5	5431329	5434947	scaffold_5	5051729	6287541
		XM_007213848.2	scaffold_4	10628937	10636595	scaffold_4	10615885	10665019
		XM_007215024.2	scaffold_3	16933192	16934343	scaffold_3	16739857	16952454
		XM_007218002.2	scaffold_2	4350964	4354182	scaffold_2	3812067	5472142
		XM_007218006.2	scaffold_2	3848320	3850270	scaffold_2	3812067	5472142
		XM_007219705.2	scaffold_2	4337531	4341110	scaffold_2	3812067	5472142
		XM_020556295.1	scaffold_2	4734965	4737106	scaffold_2	3812067	5472142
		XM_020556452.1	scaffold_2	4087196	4091104	scaffold_2	3812067	5472142
		XM_020556558.1	scaffold_2	5408859	5414834	scaffold_2	3812067	5472142
		XM_020557977.1	scaffold_2	4315350	4317840	scaffold_2	3812067	5472142
		XM_020558447.1	scaffold_2	4797569	4802585	scaffold_2	3812067	5472142
		XM_020559084.1	scaffold_3	16907867	16913557	scaffold_3	16739857	16952454
		XM_020560585.1	scaffold_3	16914180	16915753	scaffold_3	16739857	16952454
		XM_020563802.1	scaffold_5	5394442	5430593	scaffold_5	5051729	6287541
		XM_020564299.1	scaffold_5	5431430	5434947	scaffold_5	5051729	6287541
		XM_020564590.1	scaffold_5	5072048	5073891	scaffold_5	5051729	6287541
		XM_020568613.1	scaffold_7	15479697	15482217	scaffold_7	15293347	15492141
		XM_007199355.2	scaffold_8	15351602	15353156	scaffold_8	15313429	15538262
		XM_007200923.2	scaffold_8	15484918	15489109	scaffold_8	15313429	15538262
		XM_007201230.2	scaffold_8	15360487	15364064	scaffold_8	15313429	15538262
		XM_007205121.2	scaffold_6	20235288	20237939	scaffold_6	19765541	20657289
		XM_007205358.2	scaffold_6	19996355	19998472	scaffold_6	19765541	20657289
		XM_007205664.2	scaffold_6	4764644	4767034	scaffold_6	4632535	4809346
		XM_007205682.2	scaffold_6	20429505	20432277	scaffold_6	19765541	20657289
		XM_007205822.2	scaffold_6	4668672	4671023	scaffold_6	4632535	4809346
		XM_007205834.2	scaffold_6	20564635	20565713	scaffold_6	19765541	20657289
		XM_007206368.2	scaffold_6	19979130	19983064	scaffold_6	19765541	20657289
		XM_007207366.2	scaffold_6	20606689	20609076	scaffold_6	19765541	20657289
		XM_007207424.2	scaffold_6	20010442	20011492	scaffold_6	19765541	20657289
		XM_007208343.2	scaffold_6	19932478	19937679	scaffold_6	19765541	20657289
		XM_007209011.2	scaffold_5	3209489	3214429	scaffold_5	2235497	3427197
		XM_007209675.2	scaffold_5	2944539	2947208	scaffold_5	2235497	3427197
		XM_007209928.2	scaffold_5	2328121	2334788	scaffold_5	2235497	3427197
		XM_007210206.2	scaffold_5	2309888	2315513	scaffold_5	2235497	3427197
		XM_007210529.2	scaffold_5	2825044	2828430	scaffold_5	2235497	3427197
		XM_007211341.2	scaffold_4	20236718	20239403	scaffold_4	19321509	201652259
		XM_007211382.2	scaffold_4	29075243	29078337	scaffold_4	19321509	201652259
		XM_007211423.2	scaffold_4	22130807	22135284	scaffold_4	19321509	201652259
		XM_007211586.2	scaffold_4	20176708	20195790	scaffold_4	19321509	201652259
		XM_007211637.2	scaffold_4	29638432	29642023	scaffold_4	19321509	201652259
		XM_007211648.2	scaffold_4	27234660	27239174	scaffold_4	19321509	201652259
		XM_007211668.2	scaffold_4	29080882	29085751	scaffold_4	19321509	201652259
		XM_007211682.2	scaffold_4	20924076	20928906	scaffold_4	19321509	201652259
		XM_007211725.2	scaffold_4	22019728	22023456	scaffold_4	19321509	201652259
		XM_007211745.2	scaffold_4	21524103	21526327	scaffold_4	19321509	201652259
		XM_007211813.2	scaffold_4	21903282	21908777	scaffold_4	19321509	201652259
		XM_007212077.2	scaffold_4	22160114	22163972	scaffold_4	19321509	201652259
		XM_007212081.2	scaffold_4	30102225	30108578	scaffold_4	19321509	201652259
		XM_007212098.2	scaffold_4	29630450	29631277	scaffold_4	19321509	201652259
		XM_007212103.2	scaffold_4	20480692	20483741	scaffold_4	19321509	201652259
		XM_007212141.2	scaffold_4	25011733	25014066	scaffold_4	19321509	201652259
		XM_007212150.2	scaffold_4	22201099	22202578	scaffold_4	19321509	201652259
		XM_007212210.2	scaffold_4	21527724	21528457	scaffold_4	19321509	201652259
		XM_007212526.2	scaffold_4	28050015	28053958	scaffold_4	19321509	201652259
		XM_007212913.2	scaffold_4	23892628	23895777	scaffold_4	19321509	201652259
		XM_007213228.2	scaffold_4	23478330	23483820	scaffold_4	19321509	201652259
		XM_007213305.2	scaffold_4	29361220	29365818	scaffold_4	19321509	201652259
		XM_007213375.2	scaffold_4	20868258	20876329	scaffold_4	19321509	201652259
		XM_007213609.2	scaffold_4	26858790	26865940	scaffold_4	19321509	201652259
		XM_007213623.2	scaffold_4	19557879	19565092	scaffold_4	19321509	201652259
		XM_007213866.2	scaffold_4	29849557	29853956	scaffold_4	19321509	201652259
		XM_007213883.2	scaffold_4	21576802	21584705	scaffold_4	19321509	201652259
		XM_007213993.2	scaffold_4	29606803	29611329	scaffold_4	19321509	201652259
		XM_007214482.2	scaffold_4	26378129	26383350	scaffold_4	19321509	201652259
		XM_007214562.2	scaffold_4	27040015	27055695	scaffold_4	19321509	201652259
		XM_007215656.2	scaffold_3	14044761	14048186	scaffold_3	13758717	14128593
		XM_007217188.2	scaffold_3	13863868	13870241	scaffold_3	13758717	14128593
		XM_007218163.2	scaffold_2	15369840	15375896	scaffold_2	14862667	15656993
		XM_007218344.2	scaffold_2	14419959	14425276	scaffold_2	14120463	14631909
		XM_007218349.2	scaffold_2	14516362	14520669	scaffold_2	14120463	14631909
		XM_007218589.2	scaffold_2	14930219	14932270	scaffold_2	14862667	15656993
		XM_007218855.2	scaffold_2	19166892	19171406	scaffold_2	19041982	19589778
		XM_007218930.2	scaffold_2	14408817	14415657	scaffold_2	14120463	14631909
		XM_007220319.2	scaffold_2	15063262	15066693	scaffold_2	14862667	15656993
		XM_007220346.2	scaffold_2	14152171	14167130	scaffold_2	14120463	14631909
		XM_007220476.2	scaffold_2	14437581	14449141	scaffold_2	14120463	14631909
		XM_007220551.2	scaffold_2	19190748	19195697	scaffold_2	19041982	19589778
		XM_020553835.1	scaffold_8	15353269	15358255	scaffold_8	15313429	15538262
		XM_020554708.1	scaffold_4	28480014	28481794	scaffold_4	19321509	201652259
		XM_020556324.1	scaffold_2	14421358	14425277	scaffold_2	14120463	14631909
		XM_020556418.1	scaffold_2	14889969	14891768	scaffold_2	14862667	15656993
		XM_020557829.1	scaffold_4	29196585	29198330	scaffold_4	19321509	201652259
		XM_020558129.1	scaffold_4	19690779	19691807	scaffold_4	19321509	201652259
		XM_020558309.1	scaffold_4	22215850	22225279	scaffold_4	19321509	201652259
		XM_020559735.1	scaffold_3	13845796	13863240	scaffold_3	13758717	14128593
		XM_020561356.1	scaffold_4	26753823	26776748	scaffold_4	19321509	201652259
		XM_020561484.1	scaffold_4	27513538	27521633	scaffold_4	19321509	201652259
		XM_020561808.1	scaffold_4	19356791	19368494	scaffold_4	19321509	201652259
		XM_020561952.1	scaffold_4	26690814	26696584	scaffold_4	19321509	201652259
		XM_020562527.1	scaffold_4	26410404	26418257	scaffold_4	19321509	201652259
		XM_020562758.1	scaffold_4	27627332	27633723	scaffold_4	19321509	201652259
		XM_020562984.1	scaffold_4	19339326	19344075	scaffold_4	19321509	201652259
		XM_020563140.1	scaffold_4	26515873	26518705	scaffold_4	19321509	201652259
		XM_020563547.1	scaffold_5	2249820	2254590	scaffold_5	2235497	3427197
		XM_020564071.1	scaffold_5	2740893	2749610	scaffold_5	2235497	3427197
		XM_020565086.1	scaffold_6	4638798	4643090	scaffold_6	4632535	4809346
		XM_020565557.1	scaffold_6	4693522	4697271	scaffold_6	4632535	4809346
		XM_020566049.1	scaffold_6	20421862	20425936	scaffold_6	19765541	20657289
		XM_020566608.1	scaffold_4	29280149	29286818	scaffold_4	19321509	201652259
		XM_020566609.1	scaffold_4	29280149	29287373	scaffold_4	19321509	201652259
		XM_020566666.1	scaffold_6	19855678	19857857	scaffold_6	19765541	20657289
		XM_020566978.1	scaffold_6	4789196	4790709	scaffold_6	4632535	4809346
		XM_007204916.2	Pp06	27592696	27595533	Pp06	27164548	30104758
		XM_007204921.2	Pp06	3688511	3693051	Pp06	3163789	6049306
		XM_007204985.2	Pp06	3917930	3921932	Pp06	3163789	6049306
		XM_007205068.2	Pp06	5489698	5493852	Pp06	3163789	6049306
		XM_007205073.2	Pp06	4848998	4852034	Pp06	3163789	6049306
		XM_007205096.2	Pp06	3542219	3544979	Pp06	3163789	6049306
		XM_007205124.2	Pp06	28795032	28798685	Pp06	27164548	30104758
		XM_007205163.2	Pp06	28735367	28739584	Pp06	27164548	30104758
		XM_007205208.2	Pp06	27684372	27688384	Pp06	27164548	30104758
		XM_007205233.2	Pp06	5091760	5096466	Pp06	3163789	6049306
		XM_007205237.2	Pp06	29642160	29646100	Pp06	27164548	30104758
		XM_007205251.2	Pp06	29638693	29642096	Pp06	27164548	30104758
		XM_007205269.2	Pp06	4831757	4837122	Pp06	3163789	6049306
		XM_007205304.2	Pp06	5350116	5353678	Pp06	3163789	6049306
		XM_007205315.2	Pp06	4633513	4636304	Pp06	3163789	6049306
		XM_007205316.2	Pp06	4167124	4169041	Pp06	3163789	6049306
		XM_007205341.2	Pp06	27172895	27174406	Pp06	27164548	30104758
		XM_007205373.2	Pp06	5774488	5776839	Pp06	3163789	6049306
		XM_007205403.2	Pp06	28656486	28658824	Pp06	27164548	30104758
		XM_007205404.2	Pp06	29507491	29510587	Pp06	27164548	30104758
		XM_007205409.2	Pp06	29504106	29506917	Pp06	27164548	30104758
		XM_007205430.2	Pp06	5340590	5342321	Pp06	3163789	6049306
		XM_007205457.2	Pp06	28007297	28010471	Pp06	27164548	30104758
		XM_007205486.2	Pp06	29326532	29330544	Pp06	27164548	30104758
		XM_007205487.2	Pp06	29326532	29330349	Pp06	27164548	30104758
		XM_007205548.2	Pp06	4225402	4227988	Pp06	3163789	6049306
		XM_007205565.2	Pp06	28369142	28372641	Pp06	27164548	30104758
		XM_007205568.2	Pp06	29444807	29448295	Pp06	27164548	30104758
		XM_007205634.2	Pp06	28697189	28700308	Pp06	27164548	30104758
		XM_007205643.2	Pp06	29804210	29806436	Pp06	27164548	30104758
		XM_007205647.2	Pp06	4964803	4967271	Pp06	3163789	6049306
		XM_007205668.2	Pp06	3740256	3742735	Pp06	3163789	6049306
		XM_007205685.2	Pp06	3596835	3600106	Pp06	3163789	6049306
		XM_007205697.2	Pp06	27841512	27842923	Pp06	27164548	30104758
		XM_007205704.2	Pp06	5527996	5531839	Pp06	3163789	6049306
		XM_007205719.2	Pp06	28654769	28656490	Pp06	27164548	30104758
		XM_007205760.2	Pp06	3609856	3611406	Pp06	3163789	6049306
		XM_007205844.2	Pp06	4505019	4508598	Pp06	3163789	6049306
		XM_007205854.2	Pp06	4009958	4011931	Pp06	3163789	6049306
		XM_007205898.2	Pp06	4351703	4352857	Pp06	3163789	6049306
		XM_007205923.2	Pp06	3728853	3730993	Pp06	3163789	6049306
		XM_007205983.2	Pp06	4638959	4640109	Pp06	3163789	6049306
		XM_007205995.2	Pp06	4462990	4464036	Pp06	3163789	6049306
		XM_007206016.2	Pp06	29108062	29111213	Pp06	27164548	30104758
		XM_007206043.2	Pp06	5294390	5296598	Pp06	3163789	6049306
		XM_007206061.2	Pp06	5547620	5550062	Pp06	3163789	6049306
		XM_007206079.2	Pp06	3718533	3719418	Pp06	3163789	6049306
		XM_007206127.2	Pp06	4185505	4186220	Pp06	3163789	6049306
		XM_007206229.2	Pp06	27688692	27690366	Pp06	27164548	30104758
		XM_007206372.2	Pp06	5894413	5902325	Pp06	3163789	6049306
		XM_007206377.2	Pp06	29277042	29284322	Pp06	27164548	30104758
		XM_007206447.2	Pp06	3909531	3911417	Pp06	3163789	6049306
		XM_007206499.2	Pp06	5446231	5448272	Pp06	3163789	6049306
		XM_007206507.2	Pp06	27231510	27233873	Pp06	27164548	30104758
		XM_007206910.2	Pp04	14731998	14732971	Pp04	10280095	15182577
		XM_007206999.2	Pp06	3570287	3572529	Pp06	3163789	6049306
		XM_007207082.2	Pp06	4953618	4959410	Pp06	3163789	6049306
		XM_007207276.2	Pp06	28097403	28101293	Pp06	27164548	30104758
		XM_007207293.2	Pp06	5484090	5487283	Pp06	3163789	6049306
		XM_007207301.2	Pp06	27543999	27547899	Pp06	27164548	30104758
		XM_007207347.2	Pp06	27519261	27520382	Pp06	27164548	30104758
		XM_007207356.2	Pp06	4542352	4546680	Pp06	3163789	6049306
		XM_007207397.2	Pp06	5386185	5390104	Pp06	3163789	6049306
		XM_007207409.2	Pp06	28056651	28060274	Pp06	27164548	30104758
		XM_007207866.2	Pp06	28966123	28968968	Pp06	27164548	30104758
		XM_007207958.2	Pp06	29239458	29244027	Pp06	27164548	30104758
		XM_007207981.2	Pp06	3442496	3445336	Pp06	3163789	6049306
		XM_007208015.2	Pp06	3925936	3931671	Pp06	3163789	6049306
		XM_007208024.2	Pp06	5944900	5948436	Pp06	3163789	6049306
		XM_007208229.2	Pp06	4144487	4147952	Pp06	3163789	6049306
		XM_007208259.2	Pp06	29257540	29261588	Pp06	27164548	30104758
		XM_007208269.2	Pp06	27815658	27819742	Pp06	27164548	30104758
		XM_007208270.2	Pp06	3955875	3959156	Pp06	3163789	6049306
		XM_007208283.2	Pp06	29744565	29748252	Pp06	27164548	30104758
		XM_007208292.2	Pp06	4377526	4383051	Pp06	3163789	6049306
		XM_007208311.2	Pp06	29344751	29354929	Pp06	27164548	30104758
		XM_007208312.2	Pp06	28639266	28644771	Pp06	27164548	30104758
		XM_007208334.2	Pp06	3802960	3814133	Pp06	3163789	6049306
		XM_007208342.2	Pp06	4324187	4330695	Pp06	3163789	6049306
		XM_007208364.2	Pp06	6031228	6037659	Pp06	3163789	6049306
		XM_007208389.2	Pp06	27264712	27269073	Pp06	27164548	30104758
		XM_007208394.2	Pp06	28855848	28859526	Pp06	27164548	30104758
		XM_007208534.2	Pp06	4054626	4059565	Pp06	3163789	6049306
		XM_007208588.2	Pp06	5267496	5270552	Pp06	3163789	6049306
		XM_007208868.2	Pp05	16284827	16294417	Pp05	15249345	18236498
		XM_007208951.2	Pp05	17391458	17393102	Pp05	15249345	18236498
		XM_007209010.2	Pp05	15249817	15255524	Pp05	15249345	18236498
		XM_007209016.2	Pp05	12211799	12215672	Pp05	11258684	14161849
		XM_007209020.2	Pp05	3995662	4000166	Pp05	1376476	4224621
		XM_007209021.2	Pp05	15938628	15941686	Pp05	15249345	18236498
		XM_007209090.2	Pp05	13318736	13322916	Pp05	11258684	14161849
		XM_007209133.2	Pp05	12012133	12016055	Pp05	11258684	14161849
		XM_007209155.2	Pp05	1688311	1694893	Pp05	1376476	4224621
		XM_007209158.2	Pp05	16447978	16451780	Pp05	15249345	18236498
		XM_007209206.2	Pp05	12183871	12186146	Pp05	11258684	14161849
		XM_007209217.2	Pp05	16605922	16608508	Pp05	15249345	18236498
		XM_007209226.2	Pp05	15882594	15884672	Pp05	15249345	18236498
		XM_007209283.2	Pp05	15407945	15410256	Pp05	15249345	18236498
		XM_007209304.2	Pp05	16684917	16697666	Pp05	15249345	18236498
		XM_007209305.2	Pp05	12496427	12498261	Pp05	11258684	14161849
		XM_007209376.2	Pp05	15666055	15669278	Pp05	15249345	18236498
		XM_007209407.2	Pp05	15833370	15834826	Pp05	15249345	18236498
		XM_007209415.2	Pp05	15692857	15697621	Pp05	15249345	18236498
		XM_007209417.2	Pp05	18026067	18029344	Pp05	15249345	18236498
		XM_007209427.2	Pp05	12303853	12306888	Pp05	11258684	14161849
		XM_007209429.2	Pp05	13529649	13532347	Pp05	11258684	14161849
		XM_007209432.2	Pp05	11478001	11480115	Pp05	11258684	14161849
		XM_007209434.2	Pp05	11898531	11899595	Pp05	11258684	14161849
		XM_007209435.2	Pp05	15839305	15840591	Pp05	15249345	18236498
		XM_007209438.2	Pp05	16629347	16632431	Pp05	15249345	18236498
		XM_007209495.2	Pp05	11687111	11689692	Pp05	11258684	14161849
		XM_007209506.2	Pp05	17683225	17685348	Pp05	15249345	18236498
		XM_007209535.2	Pp05	3491605	3495546	Pp05	1376476	4224621
		XM_007209569.2	Pp05	11350013	11350796	Pp05	11258684	14161849
		XM_007209575.2	Pp05	11871649	11873390	Pp05	11258684	14161849
		XM_007209579.2	Pp05	17282231	17284798	Pp05	15249345	18236498
		XM_007209584.2	Pp05	16901838	16905070	Pp05	15249345	18236498
		XM_007209621.2	Pp05	16977656	16978601	Pp05	15249345	18236498
		XM_007209639.2	Pp05	17687212	17688133	Pp05	15249345	18236498
		XM_007209665.2	Pp05	12408375	12411331	Pp05	11258684	14161849
		XM_007209698.2	Pp05	17950495	17952452	Pp05	15249345	18236498
		XM_007209712.2	Pp05	11596048	11597269	Pp05	11258684	14161849
		XM_007209715.2	Pp05	11878611	11879468	Pp05	11258684	14161849
		XM_007209728.2	Pp05	17216299	17218464	Pp05	15249345	18236498
		XM_007209768.2	Pp05	17495420	17500532	Pp05	15249345	18236498
		XM_007209776.2	Pp05	12136282	12138430	Pp05	11258684	14161849
		XM_007209802.2	Pp05	15348328	15352837	Pp05	15249345	18236498
		XM_007209816.2	Pp05	13052158	13054963	Pp05	11258684	14161849
		XM_007209858.2	Pp05	17093055	17095000	Pp05	15249345	18236498
		XM_007209877.2	Pp05	17101833	17103979	Pp05	15249345	18236498
		XM_007209880.2	Pp05	17717230	17721929	Pp05	15249345	18236498
		XM_007210091.2	Pp05	1756723	1758426	Pp05	1376476	4224621
		XM_007210121.2	Pp05	13551591	13552499	Pp05	11258684	14161849
		XM_007210191.2	Pp05	1787778	1792179	Pp05	1376476	4224621
		XM_007210196.2	Pp05	13637259	13640365	Pp05	11258684	14161849
		XM_007210197.2	Pp05	15504354	15508970	Pp05	15249345	18236498
		XM_007210199.2	Pp05	17158406	17165414	Pp05	15249345	18236498
		XM_007210201.2	Pp05	18069871	18073337	Pp05	15249345	18236498
		XM_007210207.2	Pp05	12311806	12315833	Pp05	11258684	14161849
		XM_007210219.2	Pp05	11933865	11938612	Pp05	11258684	14161849
		XM_007210230.2	Pp05	15277794	15281673	Pp05	15249345	18236498
		XM_007210236.2	Pp05	16806128	16812012	Pp05	15249345	18236498
		XM_007210274.2	Pp05	16313607	16319035	Pp05	15249345	18236498
		XM_007210280.2	Pp05	17459865	17465663	Pp05	15249345	18236498
		XM_007210340.2	Pp05	13041827	13048374	Pp05	11258684	14161849
		XM_007210341.2	Pp05	16891115	16899513	Pp05	15249345	18236498
		XM_007210436.2	Pp05	13772026	13780294	Pp05	11258684	14161849
		XM_007210450.2	Pp05	4001336	4007233	Pp05	1376476	4224621
		XM_007210457.2	Pp05	15353740	15357194	Pp05	15249345	18236498
		XM_007210466.2	Pp05	3878372	3880033	Pp05	1376476	4224621
		XM_007210668.2	Pp05	12873559	12874623	Pp05	11258684	14161849
		XM_007210817.2	Pp05	16442821	16446651	Pp05	15249345	18236498
		XM_007210843.2	Pp05	13011989	13017461	Pp05	11258684	14161849
		XM_007211028.2	Pp05	11589412	11594580	Pp05	11258684	14161849
		XM_007211070.2	Pp05	16729049	16733469	Pp05	15249345	18236498
		XM_007211087.2	Pp05	13431878	13433006	Pp05	11258684	14161849
		XM_007211118.2	Pp05	15432250	15436639	Pp05	15249345	18236498
		XM_007211120.2	Pp05	12487406	12491214	Pp05	11258684	14161849
		XM_007211122.2	Pp05	11827461	11831228	Pp05	11258684	14161849
		XM_007211176.2	Pp05	12519289	12524309	Pp05	11258684	14161849
		XM_007211256.2	Pp05	13225448	13229801	Pp05	11258684	14161849
		XM_007211261.2	Pp05	11691195	11695439	Pp05	11258684	14161849
		XM_007211372.2	Pp04	12986104	12992139	Pp04	10280095	15182577
		XM_007211380.2	Pp04	11147905	11151964	Pp04	10280095	15182577
		XM_007211566.2	Pp04	13881685	13884947	Pp04	10280095	15182577
		XM_007211632.2	Pp04	11178002	11180181	Pp04	10280095	15182577
		XM_007211680.2	Pp04	10413369	10420164	Pp04	10280095	15182577
		XM_007211691.2	Pp04	11238701	11241748	Pp04	10280095	15182577
		XM_007211713.2	Pp04	10505213	10508187	Pp04	10280095	15182577
		XM_007211755.2	Pp04	10948666	10954324	Pp04	10280095	15182577
		XM_007211850.2	Pp04	10296215	10299280	Pp04	10280095	15182577
		XM_007211882.2	Pp04	13807351	13809087	Pp04	10280095	15182577
		XM_007211936.2	Pp04	14748244	14750530	Pp04	10280095	15182577
		XM_007211953.2	Pp04	14857464	14861193	Pp04	10280095	15182577
		XM_007211957.2	Pp04	11278793	11285707	Pp04	10280095	15182577
		XM_007211988.2	Pp04	12608951	12610258	Pp04	10280095	15182577
		XM_007211997.2	Pp04	14819750	14822132	Pp04	10280095	15182577
		XM_007212060.2	Pp04	12744174	12747125	Pp04	10280095	15182577
		XM_007212105.2	Pp04	12073885	12075541	Pp04	10280095	15182577
		XM_007212143.2	Pp04	13099890	13102427	Pp04	10280095	15182577
		XM_007212157.2	Pp04	14135528	14138092	Pp04	10280095	15182577
		XM_007212404.2	Pp04	11586363	11588429	Pp04	10280095	15182577
		XM_007213231.2	Pp04	14848707	14851001	Pp04	10280095	15182577
		XM_007213377.2	Pp04	13799205	13801263	Pp04	10280095	15182577
		XM_007213518.2	Pp04	11960871	11963878	Pp04	10280095	15182577
		XM_007213545.2	Pp04	11496779	11502422	Pp04	10280095	15182577
		XM_007213591.2	Pp04	11206704	11210411	Pp04	10280095	15182577
		XM_007213779.2	Pp04	14726270	14730172	Pp04	10280095	15182577
		XM_007213832.2	Pp04	13353322	13358319	Pp04	10280095	15182577
		XM_007213833.2	Pp04	13989047	13994582	Pp04	10280095	15182577
		XM_007213892.2	Pp04	13204254	13209166	Pp04	10280095	15182577
		XM_007213902.2	Pp04	12817679	12825923	Pp04	10280095	15182577
		XM_007213926.2	Pp04	12775921	12778617	Pp04	10280095	15182577
		XM_007214058.2	Pp04	13559916	13562387	Pp04	10280095	15182577
		XM_007214188.2	Pp04	13087486	13089961	Pp04	10280095	15182577
		XM_007214414.2	Pp04	12734935	12738329	Pp04	10280095	15182577
		XM_007214466.2	Pp04	13441642	13443027	Pp04	10280095	15182577
		XM_007214535.2	Pp04	12815751	12817242	Pp04	10280095	15182577
		XM_007214583.2	Pp04	14592585	14599411	Pp04	10280095	15182577
		XM_007217880.2	Pp02	2295929	2318553	Pp02	1197660	4172142
		XM_007218098.2	Pp02	1661834	1664475	Pp02	1197660	4172142
		XM_007218642.2	Pp02	3447438	3450061	Pp02	1197660	4172142
		XM_007218643.2	Pp02	3447438	3450424	Pp02	1197660	4172142
		XM_007218730.2	Pp02	2121642	2125294	Pp02	1197660	4172142
		XM_007218819.2	Pp02	3834446	3849571	Pp02	1197660	4172142
		XM_007218861.2	Pp02	2005295	2015737	Pp02	1197660	4172142
		XM_007218928.2	Pp02	2865832	2873553	Pp02	1197660	4172142
		XM_007218981.2	Pp02	2322343	2326933	Pp02	1197660	4172142
		XM_007219430.2	Pp02	1202232	1211213	Pp02	1197660	4172142
		XM_007220181.2	Pp02	2001191	2004662	Pp02	1197660	4172142
		XM_007220195.2	Pp02	3286035	3289904	Pp02	1197660	4172142
		XM_007220545.2	Pp02	1336823	1341529	Pp02	1197660	4172142
		XM_007221951.2	Pp01	27713524	27718224	Pp01	27194373	28053064
		XM_007221959.2	Pp01	27977564	27982523	Pp01	27194373	28053064
		XM_007222523.2	Pp01	27790301	27794502	Pp01	27194373	28053064
		XM_007223315.2	Pp01	27545741	27550156	Pp01	27194373	28053064
		XM_007223316.2	Pp01	27545747	27550156	Pp01	27194373	28053064
		XM_007223498.2	Pp01	27909429	27911206	Pp01	27194373	28053064
		XM_007223903.2	Pp01	27962472	27964888	Pp01	27194373	28053064
		XM_007224926.2	Pp01	27901050	27907973	Pp01	27194373	28053064
		XM_007225094.2	Pp01	27279957	27284167	Pp01	27194373	28053064
		XM_007225152.2	Pp01	27924503	27927819	Pp01	27194373	28053064
		XM_007225155.2	Pp01	27693854	27697468	Pp01	27194373	28053064
		XM_007225933.2	Pp01	27970006	27972512	Pp01	27194373	28053064
		XM_007226054.2	Pp01	27364145	27365185	Pp01	27194373	28053064
		XM_007227523.2	Pp01	27267822	27269992	Pp01	27194373	28053064
		XM_020555210.1	Pp01	27560838	27569450	Pp01	27194373	28053064
		XM_020555302.1	Pp01	27819814	27824870	Pp01	27194373	28053064
		XM_020555304.1	Pp01	27837779	27840246	Pp01	27194373	28053064
		XM_020556520.1	Pp01	27807742	27808791	Pp01	27194373	28053064
		XM_020556524.1	Pp01	27392057	27396181	Pp01	27194373	28053064
		XM_020556830.1	Pp02	3455388	3465690	Pp02	1197660	4172142
		XM_020556892.1	Pp02	2029555	2033774	Pp02	1197660	4172142
		XM_020556904.1	Pp02	2192165	2197652	Pp02	1197660	4172142
		XM_020556906.1	Pp02	2179404	2189914	Pp02	1197660	4172142
		XM_020557108.1	Pp02	2545427	2546584	Pp02	1197660	4172142
		XM_020558060.1	Pp02	3653833	3658657	Pp02	1197660	4172142
		XM_020558125.1	Pp02	3180667	3186781	Pp02	1197660	4172142
		XM_020558243.1	Pp02	1260473	1268865	Pp02	1197660	4172142
		XM_020558244.1	Pp02	1260799	1268896	Pp02	1197660	4172142
		XM_020558362.1	Pp02	1863950	1874565	Pp02	1197660	4172142
		XM_020558536.1	Pp02	3834068	3849571	Pp02	1197660	4172142
		XM_020561182.1	Pp04	12493105	12500270	Pp04	10280095	15182577
		XM_020561186.1	Pp04	12519136	12521327	Pp04	10280095	15182577
		XM_020561383.1	Pp04	14431034	14434489	Pp04	10280095	15182577
		XM_020561426.1	Pp04	10971607	10972691	Pp04	10280095	15182577
		XM_020561510.1	Pp04	11970531	11973452	Pp04	10280095	15182577
		XM_020561542.1	Pp04	10314123	10316725	Pp04	10280095	15182577
		XM_020561559.1	Pp04	10706496	10712271	Pp04	10280095	15182577
		XM_020561626.1	Pp04	11245275	11252820	Pp04	10280095	15182577
		XM_020561644.1	Pp04	13787085	13789174	Pp04	10280095	15182577
[truncated: 518 more rows]
