# Supplementary material for: Comparative transcriptome analyses of fruit development among pears, peaches, and strawberries provide new insights into single sigmoid patterns
Source: BMC Plant Biol. 2020 Mar 6;20:108. doi: 10.1186/s12870-020-2317-6 (PMC7060524; doi:10.1186/s12870-020-2317-6)
Supplement: Supplementary file 8 — Additional file 8: Table S3. Candidate genes involved into fruit enlargement in Model I. [file 12870_2020_2317_MOESM8_ESM.xlsx]

## Sheet: Sheet1
Table S3. Candidate genes involved into fruit enlargement in Model I
Classification	Gene ID	Annotation	Expansion period
Cell cycle	Pbr002184.1	Pyrus x bretschneideri cyclin-C1-2-like (LOC103940016), transcript variant X1, mRNA
	Pbr002578.1	Pyrus x bretschneideri cyclin-dependent kinase E-1-like (LOC103940082), transcript variant X3, misc_RNA
	Pbr012672.1	Pyrus x bretschneideri cyclin-U4-1 (LOC103959779), mRNA
	Pbr018403.1	Pyrus x bretschneideri homeobox-leucine zipper protein ATHB-12-like (LOC103964257), mRNA
	Pbr020392.1	Pyrus x bretschneideri mediator of RNA polymerase II transcription subunit 37f (LOC103965366), mRNA
Phytohormones	Pbr008195.1	Pyrus x bretschneideri auxin response factor 17-like (LOC103956717), mRNA
	Pbr042396.1	Pyrus x bretschneideri auxin response factor 18-like (LOC103936643), transcript variant X1, mRNA
	Pbr000415.1	Pyrus x bretschneideri auxin response factor 3-like (LOC103936579), transcript variant X1, mRNA
	Pbr028076.1	Pyrus x bretschneideri auxin response factor 5-like (LOC103930094), transcript variant X1, mRNA
	Pbr022122.1	Pyrus x bretschneideri auxin-induced protein 15A (LOC103966715), mRNA
	Pbr042214.1	Pyrus x bretschneideri auxin-induced protein 15A-like (LOC103938995), mRNA
	Pbr040904.2	Pyrus x bretschneideri auxin-induced protein 15A-like (LOC103956129), mRNA
	Pbr009926.1	Pyrus x bretschneideri auxin-induced protein 15A-like (LOC103957856), mRNA
	Pbr042209.1	Pyrus x bretschneideri auxin-induced protein 15A-like (LOC108867992), mRNA
	Pbr042217.1	Pyrus x bretschneideri auxin-induced protein 15A-like (LOC108867992), mRNA
	Pbr025864.2	Pyrus x bretschneideri auxin-responsive protein IAA11-like (LOC103927963), mRNA
	Pbr027562.1	Pyrus x bretschneideri auxin-responsive protein IAA27-like (LOC103929398), mRNA
	Pbr009927.1	Pyrus x bretschneideri auxin-responsive protein SAUR21-like (LOC103957881), mRNA
	Pbr018404.1	Pyrus x bretschneideri auxin-responsive protein SAUR32-like (LOC108868455), mRNA
	Pbr040573.1	Pyrus x bretschneideri chitin-inducible gibberellin-responsive protein 1-like (LOC103938203), transcript variant X2, mRNA
	Pbr021877.1	Pyrus x bretschneideri protein AUXIN SIGNALING F-BOX 2 (LOC103966576), mRNA
Cell wall	Pbr036793.1	Pyrus x bretschneideri beta-galactosidase-like (LOC103935874), transcript variant X3, mRNA
	Pbr038537.1	Pyrus x bretschneideri cellulose synthase-like protein G2 (LOC103936880), misc_RNA
	Pbr021647.1	Pyrus x bretschneideri GDSL esterase/lipase CPRD49-like (LOC103966334), transcript variant X3, mRNA
	Pbr016727.1	Pyrus x bretschneideri glycosyltransferase family protein 64 protein C5-like (LOC103962806), transcript variant X2, mRNA
	Pbr011537.1	Pyrus x bretschneideri microtubule-associated protein TORTIFOLIA1 (LOC103958828) mRNA
	Pbr023514.1	Pyrus x bretschneideri probable glycosyltransferase At5g03795 (LOC103967932), mRNA
	Pbr023516.2	Pyrus x bretschneideri probable glycosyltransferase At5g03795 (LOC103967932), mRNA
	Pbr018679.1	Pyrus x bretschneideri UDP-glycosyltransferase 88A1-like (LOC103964343), mRNA
	Pbr021540.1	Pyrus x bretschneideri UDP-glycosyltransferase 88A1-like (LOC103966159), mRNA
	Pbr021549.1	Pyrus x bretschneideri UDP-glycosyltransferase 88A1-like (LOC103966159), mRNA
	Pbr025986.3	Pyrus x bretschneideri COP9 signalosome complex subunit 7-like (LOC103928280), transcript variant X6, mRNA
	Pbr029906.1	Pyrus x bretschneideri exocyst complex component SEC15A
Cytochrome	Pbr023365.1	Pyrus x bretschneideri cytochrome P450 704C1-like (LOC103967717), mRNA
	Pbr002890.1	Pyrus x bretschneideri cytochrome P450 714A1-like (LOC103953709), mRNA
	Pbr023096.1	Pyrus x bretschneideri cytochrome P450 714C2-like (LOC103967535), mRNA
	Pbr036365.1	Pyrus x bretschneideri cytochrome P450 CYP72A219-like (LOC103947634), mRNA
	Pbr017448.1	Pyrus x bretschneideri cytochrome P450 CYP72A219-like (LOC103947634), mRNA
	Pbr027228.1	Pyrus x bretschneideri cytochrome P450 CYP736A12-like (LOC103929142), mRNA
	Pbr028747.1	Pyrus x bretschneideri cytochrome P450 CYP749A22-like (LOC103947060), mRNA
	Pbr030000.1	Pyrus x bretschneideri cytochrome P450 CYP749A22-like (LOC108867237), transcript variant X1, mRNA
Ubiquitination	Pbr031957.1	Pyrus x bretschneideri E3 ubiquitin-protein ligase COP1-like (LOC103948238), transcript variant X3, misc_RNA
	Pbr034739.1	Pyrus x bretschneideri E3 ubiquitin-protein ligase RMA1H1-like (LOC103934602), transcript variant X1, mRNA
	Pbr003314.1	Pyrus x bretschneideri E3 ubiquitin-protein ligase SINAT2-like (LOC103954010), mRNA
	Pbr000697.2	Pyrus x bretschneideri E3 ubiquitin-protein ligase SINAT2-like (LOC103964058), mRNA
	Pbr017347.1	Pyrus x bretschneideri E3 ubiquitin-protein ligase SP1 (LOC103947546), mRNA
	Pbr034338.1	Pyrus x bretschneideri F-box/LRR-repeat protein 13-like (LOC103949164), transcript variant X3, mRNA
	Pbr042130.1	Pyrus x bretschneideri F-box protein SKIP19-like (LOC103952401), mRNA
	Pbr039346.1	Pyrus x bretschneideri F-box protein SKP2A-like (LOC103951113), transcript variant X3, mRNA
	Pbr039305.1	Pyrus x bretschneideri F-box/kelch-repeat protein At1g22040-like (LOC103937313), transcript variant X2, mRNA
	Pbr000884.1	Pyrus x bretschneideri F-box/kelch-repeat protein At1g22040-like (LOC103952584), transcript variant X4, mRNA
	Pbr024073.1	Pyrus x bretschneideri F-box/kelch-repeat protein At1g51550-like (LOC103926807), mRNA
	Pbr032074.1	Pyrus x bretschneideri F-box/kelch-repeat protein At3g06240-like (LOC103932722), transcript variant X2, mRNA
	Pbr021034.1	Pyrus x bretschneideri F-box/kelch-repeat protein At3g61590 (LOC103965871), mRNA
	Pbr003075.4	Pyrus x bretschneideri F-box/LRR-repeat protein 14-like (LOC103953855), transcript variant X1, mRNA
	Pbr029125.1	Pyrus x bretschneideri F-box/LRR-repeat protein 16-like (LOC103930744), transcript variant X3, mRNA
	Pbr003115.1	Pyrus x bretschneideri F-box/LRR-repeat protein 25-like (LOC103953972), mRNA
	Pbr000190.1	Pyrus x bretschneideri polyubiquitin (LOC103954995), mRNA
	Pbr009125.2	Pyrus x bretschneideri probable E3 ubiquitin-protein ligase RHB1A (LOC103957369), transcript variant X4, misc_RNA
	Pbr035052.1	Pyrus x bretschneideri putative E3 ubiquitin-protein ligase UBR7 (LOC103949226), transcript variant X2, mRNA
	Pbr005942.1	Pyrus x bretschneideri tubby-like F-box protein 5 (LOC103928796), transcript variant X2, mRNA
	Pbr020134.1	Pyrus x bretschneideri tubby-like F-box protein 5 (LOC103954853), transcript variant X1, mRNA
	Pbr022947.1	Pyrus x bretschneideri ubiquitin carboxyl-terminal hydrolase 24-like (LOC103945555), transcript variant X2, mRNA
	Pbr009705.1	Pyrus x bretschneideri ubiquitin carboxyl-terminal hydrolase 24-like (LOC103957636), mRNA
	Pbr018927.1	Pyrus x bretschneideri ubiquitin fusion degradation protein 1 homolog (LOC103964680), mRNA
	Pbr039708.1	Pyrus x bretschneideri ubiquitin thioesterase OTU1-like (LOC103951354), mRNA
	Pbr016144.1	Pyrus x bretschneideri ubiquitin-like modifier-activating enzyme atg7 (LOC103944103), mRNA
	Pbr038603.1	Pyrus x bretschneideri probable E3 ubiquitin-protein ligase XERICO (LOC103950716), mRNA
	Pbr033552.1	Pyrus x bretschneideri F-box protein FBW2-like (LOC103933806), mRNA
	Pbr030227.1	Pyrus x bretschneideri E3 SUMO-protein ligase MMS21-like (LOC103931527), mRNA
	Pbr029521.1	Pyrus x bretschneideri putative E3 ubiquitin-protein ligase XBAT31 (LOC103931066), mRNA
Ankyrin	Pbr023462.1	Pyrus x bretschneideri ankyrin repeat-containing protein At5g02620 (LOC103945673), transcript variant X3, mRNA
LRR	Pbr002521.1	Pyrus x bretschneideri LRR receptor-like serine/threonine-protein kinase FLS2 (LOC103953280), mRNA
	Pbr032752.1	Pyrus x bretschneideri probable LRR receptor-like serine/threonine-protein kinase At1g56130 (LOC103933248), mRNA
	Pbr021664.1	Pyrus x bretschneideri probable LRR receptor-like serine/threonine-protein kinase At3g47570 (LOC108868622), mRNA
Transcription factor	Pbr022012.1	Pyrus x bretschneideri agamous-like MADS-box protein AGL104 (LOC103945308), transcript variant X2, mRNA
	Pbr001076.1	Pyrus x bretschneideri bZIP transcription factor 11 (LOC103952673), mRNA
	Pbr033760.1	Pyrus x bretschneideri bZIP transcription factor 2-like (LOC103933825), mRNA
	Pbr019382.1	Pyrus x bretschneideri B3 domain-containing protein At3g18960-like (LOC103965189), transcript variant X1, mRNA
	Pbr038615.1	Pyrus x bretschneideri NAC domain-containing protein 14 (LOC103950728), mRNA
	Pbr038614.1	Pyrus x bretschneideri NAC domain-containing protein 14 (LOC103950728), mRNA
	Pbr042747.1	Pyrus x bretschneideri NAC domain-containing protein 4-like (LOC103964791), transcript variant X2, mRNA
	Pbr004500.1	Pyrus x bretschneideri NAC domain-containing protein 83-like (LOC103941022) mRNA
	Pbr019289.1	x bretschneideri NAC domain-containing protein 100-like (LOC103964998), mRNA
	Pbr013890.1	Pyrus x bretschneideri transcription factor bHLH106-like (LOC103960482), mRNA
	Pbr015297.1	Pyrus x bretschneideri probable WRKY transcription factor 15 (LOC103961588), mRNA
	Pbr041623.1	Pyrus x bretschneideri myb family transcription factor PHL11 (LOC103938767), mRNA
	Pbr039118.1	Pyrus x bretschneideri transcription factor MYB36-like (LOC103950850), transcript variant X4, mRNA
	Pbr027455.1	Pyrus x bretschneideri zinc finger CCCH domain-containing protein 1 (LOC103929337), transcript variant X4, mRNA
	Pbr041849.1	Pyrus x bretschneideri transcription factor PRE6-like (LOC103938738), mRNA
