# Supplementary material for: Comparative transcriptome analyses of fruit development among pears, peaches, and strawberries provide new insights into single sigmoid patterns
Source: BMC Plant Biol. 2020 Mar 6;20:108. doi: 10.1186/s12870-020-2317-6 (PMC7060524; doi:10.1186/s12870-020-2317-6)
Supplement: Supplementary file 9 — Additional file 9: Table S4. Candidate genes involved into fruit enlargement in Model II. [file 12870_2020_2317_MOESM9_ESM.xlsx]

## Sheet: Sheet1
Table S4. Candidate genes involved into fruit enlargement in Model II
Classification	Gene ID	Annotation	Expansion period
Cell cycle	Pbr031293.1	Pyrus x bretschneideri mediator of RNA polymerase II transcription subunit 12-like (LOC103932267), transcript variant X2, mRNA
	Pbr031348.2	Pyrus x bretschneideri mitogen-activated protein kinase kinase kinase YODA-like (LOC103932227), transcript variant X2, misc_RNA
Phytohormones	Pbr041597.1	Pyrus x bretschneideri auxin efflux carrier component 5-like (LOC103938552), mRNA
	Pbr000646.1	Pyrus x bretschneideri ETHYLENE INSENSITIVE 3-like 3 protein (LOC103963730), mRNA
	Pbr002199.1	Pyrus x bretschneideri ethylene receptor 2-like (LOC103963673), mRNA
	Pbr033937.1	Pyrus x bretschneideri ethylene-responsive transcription factor RAP2-7-like (LOC103948907), transcript variant X2, mRNA
Cell wall	Pbr019024.1	Pyrus x bretschneideri protein POLAR LOCALIZATION DURING ASYMMETRIC DIVISION AND REDISTRIBUTION-like (LOC103938973), transcript variant X4, mRNA
	Pbr039779.1	Pyrus x bretschneideri 65-kDa microtubule-associated protein 1-like (LOC103951420), mRNA
	Pbr013129.1	Pyrus x bretschneideri expansin-A4-like (EXP3), mRNA
	Pbr005335.1	Pyrus x bretschneideri microtubule-associated protein TORTIFOLIA1-like (LOC103941384), transcript variant X1, mRNA
	Pbr036086.1	Pyrus x bretschneideri xyloglucan galactosyltransferase XLT2-like (LOC103935458), mRNA
	Pbr004891.1	Pyrus x bretschneideri xyloglucan galactosyltransferase XLT2-like (LOC103941251), mRNA
	Pbr005326.1	Pyrus x bretschneideri xyloglucan glycosyltransferase 4-like (LOC103941405), mRNA
Ubiquitination	Pbr031484.1	Pyrus x bretschneideri BOI-related E3 ubiquitin-protein ligase 1-like (LOC103948009), mRNA
	Pbr042173.1	Pyrus x bretschneideri E3 ubiquitin ligase BIG BROTHER-related-like (LOC103938946), mRNA
	Pbr036433.1	Pyrus x bretschneideri E3 ubiquitin-protein ligase AIP2 (LOC103953053), mRNA
	Pbr014545.1	Pyrus x bretschneideri E3 ubiquitin-protein ligase BOI (LOC103961075), mRNA
	Pbr024721.1	Pyrus x bretschneideri E3 ubiquitin-protein ligase RBBP6 (LOC103946126), transcript variant X1, mRNA
	Pbr012379.1	Pyrus x bretschneideri E3 ubiquitin-protein ligase ZNF645-like (LOC103959600), transcript variant X2, mRNA
	Pbr006879.3	Pyrus x bretschneideri probable E3 ubiquitin-protein ligase HERC2 (LOC103955511), mRNA
	Pbr041752.1	Pyrus x bretschneideri E3 ubiquitin-protein ligase SINAT5-like (LOC103952155), mRNA
	Pbr042787.1	Pyrus x bretschneideri ubiquitin carboxyl-terminal hydrolase 3-like (LOC103926612), mRNA
	Pbr003163.1	Pyrus x bretschneideri EIN3-binding F-box protein 1-like (LOC103953937), mRNA
	Pbr002329.1	Pyrus x bretschneideri F-box protein AFR-like (LOC103940115), mRNA
	Pbr018165.1	Pyrus x bretschneideri F-box protein AFR-like (LOC103944590), mRNA
	Pbr002680.1	Pyrus x bretschneideri F-box protein AFR-like (LOC103953587), mRNA
	Pbr040951.1	Pyrus x bretschneideri F-box protein At1g30790-like (LOC103938291), mRNA
	Pbr003690.1	Pyrus x bretschneideri F-box protein At5g46170-like (LOC103951299), transcript variant X2, mRNA
	Pbr012493.1	Pyrus x bretschneideri F-box protein SKIP14 (LOC103959673), mRNA
	Pbr035622.1	Pyrus x bretschneideri F-box/FBD/LRR-repeat protein At1g13570-like (LOC103954212), mRNA
	Pbr004120.1	Pyrus x bretschneideri F-box/kelch-repeat protein At3g23880-like (LOC103940907), mRNA
	Pbr042162.1	Pyrus x bretschneideri F-box/kelch-repeat protein At3g24760 (LOC103960576), mRNA
	Pbr039110.1	Pyrus x bretschneideri F-box/kelch-repeat protein SKIP11-like (LOC103950842), transcript variant X4, mRNA
	Pbr035276.1	Pyrus x bretschneideri F-box/LRR-repeat protein At4g14103-like (LOC103926900), mRNA
	Pbr035650.1	Pyrus x bretschneideri F-box only protein 6-like (LOC103935123), mRNA
	Pbr003302.1	Pyrus x bretschneideri putative E3 ubiquitin-protein ligase LIN-1 (LOC103954000), mRNA
Ankyrin	Pbr033969.1	Pyrus x bretschneideri ankyrin repeat-containing protein At5g02620-like (LOC103948937), transcript variant X3, mRNA
	Pbr010674.2	Pyrus x bretschneideri ankyrin-1 (LOC103942809), mRNA
	Pbr029614.1	Pyrus x bretschneideri BTB/POZ domain and ankyrin repeat-containing protein NPR2-like (LOC103947404), transcript variant X1, mRNA
LRR	Pbr020491.1	Pyrus x bretschneideri LRR receptor-like serine/threonine-protein kinase EFR (LOC103965424), transcript variant X2, mRNA
	Pbr026657.1	Pyrus x bretschneideri probable leucine-rich repeat receptor-like protein kinase At1g35710 (LOC103928745), mRNA
	Pbr032745.1	Pyrus x bretschneideri probable LRR receptor-like serine/threonine-protein kinase At1g56140 (LOC103933257), mRNA
	Pbr028869.1	Pyrus x bretschneideri probable LRR receptor-like serine/threonine-protein kinase At3g47570 (LOC103930557), mRNA
	Pbr009504.1	Pyrus x bretschneideri probable LRR receptor-like serine/threonine-protein kinase At3g47570 (LOC103937451), transcript variant X2, mRNA
	Pbr017829.1	Pyrus x bretschneideri probable LRR receptor-like serine/threonine-protein kinase At3g47570 (LOC103963906), mRNA
	Pbr020496.1	Pyrus x bretschneideri probable LRR receptor-like serine/threonine-protein kinase At3g47570 (LOC103965422), transcript variant X1, mRNA
Transcription factor	Pbr002055.1	Pyrus x bretschneideri B3 domain-containing protein At2g24670-like (LOC103953206), mRNA
	Pbr030412.1	Pyrus x bretschneideri B3 domain-containing protein Os01g0234100-like (LOC103964482), mRNA
	Pbr019381.1	Pyrus x bretschneideri B3 domain-containing protein Os01g0723500-like (LOC103965212), mRNA
	Pbr030633.1	Pyrus x bretschneideri transcription factor TCP1-like (LOC103947797), mRNA
	Pbr017979.1	Pyrus x bretschneideri bZIP transcription factor 2-like (LOC103963977), mRNA
	Pbr029239.1	Pyrus x bretschneideri bZIP transcription factor 2-like (LOC103963977), mRNA
	Pbr037010.1	Pyrus x bretschneideri myb family transcription factor PHL6-like (LOC103935923), transcript variant X3, mRNA
	Pbr040324.1	Pyrus x bretschneideri NAC domain-containing protein 78-like (LOC103938370), transcript variant X2, mRNA
	Pbr039557.1	Pyrus x bretschneideri transcription factor bHLH144 (LOC103951257), mRNA
	Pbr016145.1	Pyrus x bretschneideri transcription factor bHLH30-like (LOC103944104), mRNA
	Pbr009044.1	Pyrus x bretschneideri transcription factor bHLH3-like (LOC103957299), mRNA
	Pbr019084.1	Pyrus x bretschneideri zinc finger A20 and AN1 domain-containing stress-associated protein 8-like (LOC103967852), transcript variant X4, mRNA
	Pbr025623.1	Pyrus x bretschneideri zinc finger CCCH domain-containing protein 24-like (LOC103927842), mRNA
	Pbr004639.2	Pyrus x bretschneideri zinc finger CCCH domain-containing protein 24-like (LOC103941090), transcript variant X2, mRNA
	Pbr018160.1	Pyrus x bretschneideri probable WRKY transcription factor 17 (LOC103944586), mRNA
	Pbr013918.1	Pyrus x bretschneideri zinc finger CCCH domain-containing protein 63-like (LOC103960514), mRNA
	Pbr031162.1	Pyrus x bretschneideri zinc finger protein WIP2 (LOC103932309), transcript variant X1, mRNA
