# Supplementary material for: Comparative transcriptome analyses of fruit development among pears, peaches, and strawberries provide new insights into single sigmoid patterns
Source: BMC Plant Biol. 2020 Mar 6;20:108. doi: 10.1186/s12870-020-2317-6 (PMC7060524; doi:10.1186/s12870-020-2317-6)
Supplement: Supplementary file 10 — Additional file 10: Table S5. The gene involved into fruit enlargements undergo positive selection in both pears and peaches. [file 12870_2020_2317_MOESM10_ESM.xlsx]

## Sheet: Sheet1
Table S5. The gene involved into fruit enlargements undergo positive selection in both pear and peach
STAGE	ID
PB2	Pbr007426.1
	Pbr037370.1
	Pbr000412.1
	Pbr016263.1
	Pbr040056.1
	Pbr031902.1
	Pbr019696.1
	Pbr030828.1
	Pbr034809.1
	Pbr037865.1
	Pbr037838.1
	Pbr000582.1
	Pbr030847.1
	Pbr003667.1
	Pbr024416.1
	Pbr013679.1
	Pbr014620.1
	Pbr024394.1
	Pbr012125.1
	Pbr037853.1
	Pbr013500.1
	Pbr038765.1
	Pbr042140.1
	Pbr007678.2
	Pbr020025.1
	Pbr023298.1
	Pbr027712.1
	Pbr005495.1
	Pbr041903.2
	Pbr013480.1
	Pbr003156.1
	Pbr007681.2
	Pbr002890.1
	Pbr026599.1
	Pbr001657.5
	Pbr007411.2
	Pbr038763.1
	Pbr002515.1
	Pbr003221.1
	Pbr035190.1
	Pbr028498.1
	Pbr019863.1
	Pbr018801.2
	Pbr041475.1
	Pbr031901.1
	Pbr017596.1
	Pbr013264.1
	Pbr004500.1
	Pbr026045.1
	Pbr014357.1
	Pbr002891.1
	Pbr018019.1
	Pbr026634.1
	Pbr035641.3
	Pbr003935.1
	Pbr018587.1
	Pbr038768.1
	Pbr038762.1
	Pbr014289.1
	Pbr030850.1
	Pbr037829.1
	Pbr013315.1
	Pbr041464.1
	Pbr039113.1
	Pbr003860.1
	Pbr000415.1
	Pbr037384.1
	Pbr037328.1
	Pbr009216.4
	Pbr041203.1
	Pbr037416.1
	Pbr019648.1
	Pbr039118.1
	Pbr024449.1
	Pbr017584.1
	Pbr024396.1
	Pbr000399.1
	Pbr005180.1
	Pbr041485.1
	Pbr013479.1
	Pbr004252.1
	Pbr037347.1
	Pbr013442.1
	Pbr008942.2
	Pbr024440.1
	Pbr008797.1
	Pbr041505.1
PB3	Pbr000412.1
	Pbr019453.1
	Pbr040056.1
	Pbr006410.1
	Pbr034809.1
	Pbr016135.1
	Pbr037838.1
	Pbr003667.1
	Pbr013513.1
	Pbr010618.1
	Pbr024416.1
	Pbr024394.1
	Pbr012190.1
	Pbr024403.1
	Pbr011581.1
	Pbr020025.1
	Pbr011579.1
	Pbr027712.1
	Pbr022782.1
	Pbr005495.1
	Pbr013480.1
	Pbr007681.2
	Pbr002890.1
	Pbr041774.1
	Pbr007411.2
	Pbr038763.1
	Pbr030846.2
	Pbr028498.1
	Pbr019863.1
	Pbr037848.1
	Pbr017596.1
	Pbr004500.1
	Pbr026045.1
	Pbr014977.1
	Pbr005472.1
	Pbr003935.1
	Pbr035647.1
	Pbr000565.1
	Pbr038762.1
	Pbr007416.1
	Pbr042309.1
	Pbr037481.1
	Pbr010667.1
	Pbr003860.1
	Pbr000415.1
	Pbr041203.1
	Pbr037416.1
	Pbr039118.1
	Pbr017584.1
	Pbr004252.1
	Pbr016221.1
	Pbr008797.1
	Pbr017362.1
PB4	Pbr019453.1
	Pbr016265.1
	Pbr016263.1
	Pbr000568.1
	Pbr040056.1
	Pbr035644.2
	Pbr013861.1
	Pbr007683.1
	Pbr003857.1
	Pbr030828.1
	Pbr028507.1
	Pbr006410.1
	Pbr034809.1
	Pbr037865.1
	Pbr037838.1
	Pbr000582.1
	Pbr026568.1
	Pbr003667.1
	Pbr013513.1
	Pbr010618.1
	Pbr024416.1
	Pbr013679.1
	Pbr014620.1
	Pbr012125.1
	Pbr013299.1
	Pbr024403.1
	Pbr011581.1
	Pbr000493.1
	Pbr037815.1
	Pbr042140.1
	Pbr016264.1
	Pbr007678.2
	Pbr023298.1
	Pbr003261.1
	Pbr011708.1
	Pbr039626.1
	Pbr000379.1
	Pbr022782.1
	Pbr024447.1
	Pbr013480.1
	Pbr003156.1
	Pbr013459.1
	Pbr042921.1
	Pbr013674.1
	Pbr032948.3
	Pbr002890.1
	Pbr041774.1
	Pbr026599.1
	Pbr007411.2
	Pbr038763.1
	Pbr022742.1
	Pbr009488.1
	Pbr002515.1
	Pbr038767.1
	Pbr035190.1
	Pbr028498.1
	Pbr019863.1
	Pbr040008.1
	Pbr017596.1
	Pbr004500.1
	Pbr026045.1
	Pbr026634.1
	Pbr016135.1
	Pbr035641.3
	Pbr005472.1
	Pbr024391.1
	Pbr038762.1
	Pbr030850.1
	Pbr027837.1
	Pbr004496.1
	Pbr007416.1
	Pbr037805.1
	Pbr041464.1
	Pbr039113.1
	Pbr020694.2
	Pbr019360.2
	Pbr019744.1
	Pbr000383.1
	Pbr000394.1
	Pbr000415.1
	Pbr037328.1
	Pbr009216.4
	Pbr041203.1
	Pbr037416.1
	Pbr039118.1
	Pbr017584.1
	Pbr024396.1
	Pbr038774.1
	Pbr041485.1
	Pbr014822.1
	Pbr037347.1
	Pbr013442.1
	Pbr024440.1
	Pbr008797.1
	Pbr017362.1
PP2	XM_007222975.2
	XM_007218353.2
	XM_007222410.2
	XM_007200741.2
	XM_007226536.2
	XM_007212018.2
	XM_007200581.2
	XM_020555062.1
	XM_007223268.2
	XM_020554577.1
	XM_007211785.2
	XM_007224337.2
	XM_007222931.2
	XM_007205024.2
	XM_007220985.2
	XM_007221922.2
	XM_007223126.2
	XM_020569370.1
	XM_007215395.2
	XM_007208395.2
	XM_007210830.2
	XM_007226945.2
	XM_007215481.2
	XM_007218090.2
	XM_020565837.1
	XM_007225874.2
	XM_007227219.2
	XM_020568141.1
	XM_007211442.2
	XM_007224594.2
	XM_020558080.1
	XM_007216693.2
	XM_007218668.2
	XM_007225810.2
	XM_007223100.2
	XM_007199345.2
	XM_020567478.1
	XM_020570184.1
	XM_007212072.2
	XM_007218651.2
	XM_007204273.2
	XM_007222365.2
	XM_007225609.2
	XM_020554075.1
	XM_007218418.2
	XM_020565795.1
	XM_007222724.2
	XM_007218672.2
	XM_007225055.2
	XM_007204933.2
	XM_007201018.2
	XM_007205367.2
	XM_007222550.2
	XM_007218942.2
	XM_020563291.1
	XM_007201321.2
	XM_007215929.2
	XM_007218907.2
	XM_007225981.2
	XM_007211993.2
	XM_007222318.2
	XM_007211309.2
	XM_007212300.2
	XM_020567949.1
	XM_020554162.1
	XM_007202326.2
	XM_007211741.2
	XM_007226248.2
	XM_007208226.2
	XM_020556711.1
	XM_007203037.2
	XM_007205100.2
	XM_020564203.1
	XM_007215399.2
	XM_007221730.2
	XM_007211353.2
	XM_007222335.2
	XM_007210431.2
	XM_007214887.2
	XM_020567973.1
	XM_007222491.2
	XM_020561748.1
	XM_007218936.2
	XM_020563860.1
	XM_020561799.1
	XM_007209143.2
	XM_007227496.2
	XM_007217657.2
	XM_020561755.1
	XM_020569182.1
	XM_007201659.2
	XM_007212524.2
	XM_007211760.2
	XM_007218721.2
	XM_007225943.2
	XM_007208023.2
	XM_020556717.1
	XM_007222986.2
	XM_007217194.2
	XM_020557117.1
	XM_007223421.2
	XM_007208967.2
	XM_020563900.1
	XM_020556710.1
	XM_007205506.2
	XM_020570293.1
	XM_007211215.2
	XM_007208297.2
	XM_020562217.1
	XM_007209299.2
	XM_007222751.2
	XM_007225217.2
	XM_007211164.2
	XM_007218881.2
	XM_007223683.2
	XM_020568780.1
	XM_007209763.2
	XM_007208157.2
	XM_007213662.2
	XM_007205496.2
	XM_007223237.2
	XM_007225916.2
	XM_007225746.2
	XM_007218297.2
	XM_020556273.1
	XM_007220505.2
	XM_007213983.2
	XM_020570661.1
	XM_007223066.2
	XM_007226531.2
	XM_007210212.2
	XM_007213534.2
	XM_007204637.2
	XM_007215375.2
	XM_007225627.2
	XM_007208314.2
	XM_007223608.2
	XM_007205326.2
	XM_007204205.2
	XM_007222068.2
	XM_020554273.1
	XM_007223292.2
	XM_007222189.2
	XM_007214860.2
	XM_007222150.2
	XM_007207272.2
	XM_020564186.1
	XM_007215409.2
	XM_007213291.2
	XM_007221948.2
	XM_007200981.2
	XM_007209856.2
	XM_020558421.1
	XM_020566713.1
	XM_007215623.2
	XM_007225175.2
	XM_020570718.1
	XM_020562694.1
	XM_020559576.1
	XM_007205197.2
	XM_007205439.2
	XM_020556723.1
	XM_007200575.2
	XM_007200549.2
	XM_007199822.2
	XM_007201398.2
	XM_007201827.2
	XM_007223431.2
	XM_007205673.2
	XM_020569931.1
	XM_007214093.2
	XM_007223358.2
	XM_020561014.1
	XM_007215112.2
	XM_007215720.2
	XM_020568399.1
	XM_007205201.2
	XM_007209822.2
	XM_007213789.2
	XM_007209571.2
	XM_007215047.2
	XM_007215621.2
	XM_007215788.2
	XM_007218891.2
	XM_020566967.1
	XM_007207946.2
	XM_007209928.2
	XM_007216917.2
	XM_020565194.1
	XM_020563817.1
	XM_020561798.1
	XM_007225313.2
	XM_007217148.2
	XM_020555108.1
	XM_007222847.2
	XM_007223440.2
	XM_007199694.2
	XM_020561196.1
	XM_007205440.2
	XM_007211994.2
	XM_007208144.2
	XM_020554576.1
	XM_007225401.2
	XM_007209358.2
	XM_007222196.2
	XM_020568717.1
	XM_020556496.1
	XM_007207147.2
	XM_007215403.2
	XM_007206059.2
	XM_020561864.1
	XM_007205570.2
	XM_007227398.2
	XM_020554533.1
	XM_007205507.2
	XM_007211746.2
	XM_007225843.2
	XM_007214584.2
	XM_020557761.1
	XM_007199803.2
	XM_007214225.2
	XM_020555462.1
	XM_020559203.1
	XM_020558715.1
	XM_020553871.1
	XM_007225349.2
	XM_007208043.2
	XM_007214296.2
	XM_007218770.2
	XM_007218660.2
	XM_020565483.1
	XM_020560805.1
	XM_020557859.1
	XM_007224300.2
	XM_007225100.2
	XM_007207961.2
	XM_020570906.1
	XM_007201953.2
	XM_007202310.2
	XM_007210331.2
	XM_007220534.2
	XM_020562090.1
	XM_007222803.2
	XM_020564293.1
	XM_007222187.2
	XM_007221096.2
	XM_007217901.2
	XM_020570299.1
	XM_007223159.2
	XM_007215360.2
	XM_007211260.2
	XM_007222398.2
	XM_007199777.2
	XM_007211381.2
	XM_007209695.2
	XM_020556910.1
	XM_007217112.2
	XM_007215464.2
	XM_007205112.2
	XM_007223002.2
	XM_007209544.2
	XM_020567336.1
	XM_020570977.1
	XM_007222039.2
	XM_020557847.1
	XM_020560975.1
	XM_007218129.2
	XM_020563220.1
	XM_007217897.2
	XM_020561309.1
	XM_020560202.1
	XM_020556466.1
	XM_007209277.2
	XM_007215288.2
	XM_020560247.1
	XM_020561019.1
	XM_007208989.2
	XM_007217092.2
	XM_007200370.2
	XM_007217968.2
	XM_020560669.1
	XM_007209667.2
	XM_007213888.2
	XM_007223584.2
	XM_007215599.2
	XM_020569311.1
	XM_020566179.1
	XM_020558344.1
	XM_020570504.1
	XM_020554247.1
	XM_007218057.2
	XM_007200982.2
	XM_007227006.2
	XM_007214285.2
	XM_007223072.2
	XM_020564117.1
	XM_007226874.2
	XM_007220571.2
	XM_020554521.1
	XM_007210321.2
	XM_007201666.2
	XM_007210480.2
	XM_020566737.1
	XM_007226053.2
	XM_007211987.2
	XM_020570086.1
	XM_007211402.2
	XM_007209445.2
	XM_007200050.2
	XM_007209262.2
	XM_007208388.2
	XM_007225788.2
	XM_007209490.2
	XM_007210341.2
	XM_007214793.2
	XM_020554696.1
	XM_007199735.2
	XM_007215668.2
	XM_007209376.2
	XM_007226834.2
	XM_007222690.2
	XM_020569953.1
	XM_020561181.1
	XM_020565495.1
	XM_007209101.2
	XM_007207136.2
	XM_020569886.1
	XM_007201138.2
	XM_020563762.1
	XM_020556946.1
	XM_007215495.2
	XM_007225025.2
	XM_020568214.1
	XM_007215338.2
	XM_020554672.1
	XM_020563162.1
	XM_020554802.1
	XM_007208421.2
	XM_007218261.2
	XM_007213504.2
	XM_007210715.2
	XM_020566086.1
	XM_020553739.1
	XM_007222136.2
	XM_007225140.2
	XM_007209188.2
	XM_020564502.1
	XM_007210330.2
	XM_007215297.2
	XM_007222073.2
	XM_007214955.2
	XM_020561067.1
	XM_007225555.2
	XM_007204313.2
	XM_020554977.1
	XM_020559281.1
	XM_007223746.2
	XM_007207756.2
	XM_007209225.2
	XM_007222486.2
	XM_007225196.2
	XM_007210432.2
	XM_007220336.2
	XM_007220515.2
	XM_007218956.2
	XM_020569960.1
	XM_007223337.2
	XM_020559737.1
	XM_020560517.1
	XM_007223140.2
	XM_007215593.2
	XM_007209324.2
	XM_020563818.1
	XM_007223433.2
	XM_007211806.2
	XM_007218257.2
	XM_007223550.2
	XM_007202295.2
	XM_020560614.1
	XM_020558213.1
	XM_007225194.2
	XM_020560729.1
	XM_007217111.2
	XM_007215485.2
	XM_007223053.2
	XM_007209870.2
	XM_007218909.2
	XM_007218304.2
	XM_020559649.1
	XM_007225250.2
	XM_020554020.1
	XM_007205449.2
	XM_007199386.2
	XM_007210272.2
	XM_007223549.2
	XM_007210687.2
	XM_007205295.2
	XM_007213735.2
	XM_007209808.2
	XM_007224168.2
	XM_007215858.2
	XM_007209431.2
	XM_007201170.2
	XM_007222685.2
	XM_007221811.2
	XM_007205928.2
	XM_007213590.2
	XM_020570190.1
	XM_007213526.2
	XM_020565580.1
	XM_020570729.1
	XM_007199614.2
	XM_007218340.2
	XM_020566552.1
	XM_020562869.1
	XM_020558081.1
	XM_020563988.1
	XM_020566619.1
	XM_007222994.2
	XM_020560639.1
	XM_020564696.1
	XM_007200248.2
	XM_007209093.2
	XM_020563763.1
	XM_020559302.1
	XM_007227020.2
	XM_020563522.1
	XM_020559268.1
	XM_020558029.1
	XM_020558102.1
	XM_020567309.1
	XM_007215328.2
	XM_020563159.1
	XM_020567335.1
	XM_007223223.2
	XM_007209169.2
	XM_007220911.2
	XM_020563560.1
	XM_020568033.1
	XM_020564634.1
	XM_007227422.2
	XM_007217202.2
	XM_007199702.2
	XM_007218059.2
	XM_007211815.2
	XM_007200941.2
	XM_007209825.2
	XM_007201191.2
	XM_007210201.2
	XM_007206201.2
	XM_007215491.2
	XM_007211846.2
	XM_007200424.2
	XM_020554671.1
	XM_007223057.2
	XM_020558241.1
	XM_007208980.2
	XM_020556713.1
	XM_020555018.1
	XM_020564563.1
	XM_007199114.2
	XM_007210219.2
	XM_007215088.2
	XM_007217626.2
	XM_020553900.1
	XM_007214892.2
	XM_020560345.1
	XM_007225488.2
	XM_007223590.2
	XM_020554204.1
	XM_007215478.2
	XM_020558391.1
	XM_020560794.1
	XM_007209016.2
	XM_020563179.1
	XM_020554664.1
	XM_020560691.1
	XM_020557116.1
	XM_007223124.2
	XM_007218025.2
	XM_020556663.1
	XM_007222580.2
	XM_007203469.2
	XM_007205690.2
	XM_007227653.2
	XM_007220345.2
	XM_007217720.2
	XM_020559223.1
	XM_020563468.1
	XM_020564565.1
	XM_020555452.1
	XM_007211637.2
	XM_020566123.1
	XM_007218081.2
	XM_020569902.1
	XM_007205556.2
	XM_020558271.1
	XM_020570777.1
	XM_007212155.2
	XM_007218950.2
	XM_020553640.1
	XM_007207355.2
	XM_020564551.1
	XM_007217629.2
	XM_007225113.2
	XM_007218620.2
	XM_007224134.2
	XM_007204395.2
	XM_007222045.2
	XM_007218483.2
	XM_007222981.2
	XM_020559304.1
	XM_007216184.2
	XM_020565377.1
	XM_007225553.2
	XM_020555064.1
	XM_007202191.2
	XM_020568674.1
	XM_007219122.2
	XM_007223716.2
	XM_007214162.2
	XM_007202041.2
	XM_007215310.2
	XM_007221547.2
	XM_020567543.1
	XM_020553907.1
	XM_007205986.2
	XM_007226051.2
	XM_007199683.2
	XM_020563261.1
	XM_020561862.1
	XM_020569558.1
	XM_007211341.2
	XM_007225229.2
	XM_007213525.2
	XM_020565180.1
	XM_020557951.1
	XM_007211324.2
	XM_020557454.1
	XM_020557541.1
	XM_020563796.1
	XM_007211056.2
	XM_020566348.1
	XM_020563505.1
	XM_020563519.1
	XM_007217631.2
	XM_007225773.2
	XM_007224279.2
	XM_007220512.2
	XM_007217172.2
	XM_007215014.2
	XM_007210821.2
	XM_007200915.2
	XM_007222059.2
	XM_020554805.1
	XM_007209509.2
	XM_007210255.2
	XM_020564423.1
	XM_007217188.2
	XM_007215057.2
	XM_007215281.2
	XM_020555191.1
	XM_007225742.2
	XM_007213730.2
	XM_007225571.2
	XM_007207397.2
	XM_007200441.2
	XM_007211980.2
	XM_007212529.2
	XM_007217150.2
	XM_007215588.2
	XM_007204633.2
	XM_007218364.2
	XM_007205984.2
	XM_007222298.2
	XM_007209698.2
	XM_020563804.1
	XM_007209820.2
	XM_007215241.2
	XM_007202363.2
	XM_007222256.2
	XM_020562906.1
	XM_007218034.2
	XM_007225613.2
	XM_007211217.2
	XM_020558265.1
	XM_007213484.2
	XM_007216577.2
	XM_007225983.2
	XM_020558066.1
	XM_020564863.1
	XM_007215637.2
	XM_007215003.2
	XM_020556340.1
	XM_007214988.2
	XM_020555727.1
	XM_007223436.2
	XM_007218965.2
	XM_007202573.2
	XM_020567413.1
	XM_020569692.1
	XM_020561414.1
	XM_007209133.2
	XM_007199835.2
	XM_020558024.1
	XM_007221593.2
	XM_007225430.2
	XM_007216968.2
	XM_020569800.1
	XM_020563590.1
	XM_007227163.2
	XM_007208503.2
	XM_007211351.2
	XM_007218644.2
	XM_007210529.2
	XM_020554617.1
	XM_020567353.1
	XM_020555738.1
	XM_007212061.2
	XM_020559549.1
	XM_020559553.1
	XM_007216048.2
	XM_007214559.2
	XM_020559592.1
	XM_007217396.2
	XM_007211810.2
	XM_007225939.2
	XM_007202083.2
	XM_007201199.2
	XM_020562774.1
	XM_007218383.2
	XM_007218393.2
	XM_007199204.2
	XM_007204683.2
	XM_020554405.1
	XM_020558470.1
	XM_007214110.2
	XM_020565481.1
	XM_020558854.1
	XM_007226736.2
	XM_007225915.2
	XM_020563751.1
	XM_020569229.1
	XM_007220316.2
	XM_020556725.1
	XM_020556458.1
	XM_007209156.2
	XM_020558049.1
	XM_007215494.2
	XM_007210963.2
	XM_007226090.2
	XM_020569791.1
	XM_020565774.1
	XM_007225294.2
	XM_007202549.2
	XM_007213144.2
	XM_007205058.2
	XM_007219957.2
	XM_007226103.2
	XM_020554956.1
	XM_007209781.2
	XM_007219192.2
	XM_020558638.1
	XM_007211380.2
	XM_020563491.1
	XM_007212904.2
	XM_020562958.1
	XM_007227488.2
	XM_007225608.2
	XM_007213421.2
	XM_020557889.1
	XM_007211149.2
	XM_007204321.2
	XM_007205076.2
	XM_007212687.2
	XM_020562775.1
	XM_007218128.2
	XM_007222492.2
	XM_007207356.2
	XM_007218547.2
	XM_007211908.2
	XM_020564437.1
	XM_007216465.2
	XM_020570557.1
	XM_007222526.2
	XM_007214880.2
	XM_007223695.2
	XM_007203297.2
	XM_020555979.1
	XM_007209605.2
	XM_007213608.2
	XM_020562046.1
	XM_007211370.2
	XM_020562164.1
	XM_007227481.2
	XM_007216205.2
	XM_007218410.2
	XM_007223094.2
	XM_007223725.2
	XM_007223662.2
	XM_007209708.2
	XM_007216708.2
	XM_007214983.2
	XM_007214944.2
	XM_020562678.1
	XM_020561404.1
	XM_007219478.2
	XM_020561937.1
	XM_007202168.2
	XM_007201360.2
	XM_007211586.2
	XM_020558520.1
	XM_020560178.1
	XM_020562551.1
	XM_007211310.2
	XM_007204655.2
	XM_020563451.1
	XM_007225167.2
	XM_007205890.2
	XM_007218542.2
	XM_020557863.1
	XM_020557542.1
	XM_007220796.2
	XM_007224255.2
	XM_007199458.2
	XM_020558086.1
	XM_007215602.2
	XM_020560673.1
	XM_007215550.2
	XM_020556905.1
	XM_007215346.2
	XM_020559221.1
	XM_020570861.1
	XM_007226581.2
	XM_007202034.2
	XM_007213766.2
	XM_020559707.1
	XM_007223388.2
	XM_007214528.2
	XM_007214985.2
	XM_020563292.1
	XM_007211134.2
	XM_007223872.2
	XM_007207902.2
	XM_020569198.1
	XM_007206737.2
	XM_020562562.1
	XM_007209283.2
	XM_020557106.1
	XM_007225431.2
	XM_007203636.2
	XM_007209697.2
	XM_007223742.2
	XM_020555739.1
	XM_020553717.1
	XM_007225199.2
	XM_007223520.2
	XM_007220191.2
	XM_007207369.2
	XM_007199599.2
	XM_020565079.1
	XM_007215509.2
	XM_007204810.2
	XM_020558266.1
	XM_007205994.2
	XM_020558804.1
	XM_020559373.1
	XM_007207983.2
	XM_007207204.2
	XM_020554902.1
	XM_020570091.1
	XM_007223786.2
	XM_007218422.2
	XM_007204147.2
	XM_007209380.2
	XM_020569609.1
	XM_007216990.2
	XM_020564151.1
	XM_020565176.1
	XM_020559015.1
	XM_020564391.1
	XM_007205917.2
	XM_007210281.2
	XM_007223397.2
	XM_007201144.2
	XM_020562225.1
	XM_007209456.2
	XM_007227460.2
	XM_007215221.2
	XM_007211588.2
	XM_020557919.1
	XM_020557148.1
	XM_007215970.2
	XM_007225750.2
	XM_020566696.1
	XM_007199351.2
	XM_007215111.2
	XM_007202149.2
	XM_007223293.2
	XM_007226997.2
	XM_007201303.2
	XM_007207273.2
	XM_020566169.1
	XM_007218051.2
	XM_007204840.2
	XM_007223570.2
	XM_020562773.1
	XM_020561191.1
	XM_020570871.1
	XM_007220471.2
	XM_007202575.2
	XM_007215796.2
	XM_007221945.2
	XM_020553656.1
	XM_007224347.2
	XM_007223319.2
	XM_007210449.2
	XM_020565534.1
	XM_007222060.2
	XM_020569334.1
	XM_020562047.1
	XM_007223985.2
	XM_007218459.2
	XM_020558832.1
	XM_020560889.1
	XM_007201294.2
	XM_007226311.2
	XM_007224714.2
	XM_020563595.1
	XM_007207101.2
	XM_007199043.2
	XM_007214744.2
	XM_007210353.2
	XM_007222907.2
	XM_020558459.1
	XM_007211529.2
	XM_020564649.1
	XM_007218190.2
	XM_007211344.2
	XM_020563617.1
	XM_007201477.2
	XM_020560104.1
	XM_007211162.2
	XM_007223080.2
	XM_020560908.1
	XM_020563731.1
	XM_007208399.2
	XM_007213761.2
	XM_020556145.1
	XM_007225641.2
	XM_020558615.1
	XM_007211867.2
	XM_007211227.2
	XM_020570160.1
	XM_020564120.1
	XM_020554205.1
	XM_020569603.1
	XM_007200043.2
	XM_020563729.1
	XM_007211429.2
	XM_007223829.2
	XM_020554894.1
	XM_007215084.2
	XM_020564020.1
	XM_007218737.2
	XM_007211534.2
	XM_007215433.2
	XM_007217090.2
	XM_007218487.2
	XM_020564660.1
	XM_007210808.2
	XM_007211391.2
	XM_020563599.1
	XM_007199729.2
	XM_020562902.1
	XM_007215942.2
	XM_020558637.1
	XM_007211213.2
	XM_007203760.2
	XM_007202930.2
	XM_020563293.1
	XM_007213231.2
	XM_020567176.1
	XM_007202286.2
	XM_020561380.1
	XM_020564964.1
	XM_007212105.2
	XM_020566832.1
	XM_020569072.1
	XM_007223743.2
	XM_007215868.2
	XM_007223732.2
	XM_007204937.2
	XM_007213498.2
	XM_007223604.2
	XM_007218223.2
	XM_007226745.2
	XM_007226135.2
	XM_020558776.1
	XM_007222456.2
	XM_007207383.2
	XM_007220914.2
	XM_007205614.2
	XM_007209557.2
	XM_007227416.2
	XM_020561920.1
	XM_007216333.2
	XM_020565886.1
	XM_020570862.1
	XM_007216914.2
	XM_020564851.1
	XM_020563346.1
	XM_007209648.2
	XM_020558267.1
	XM_007222269.2
	XM_007212285.2
	XM_007209381.2
	XM_007210279.2
	XM_020563585.1
	XM_007201641.2
	XM_020566526.1
	XM_007218771.2
	XM_007211536.2
	XM_007199684.2
	XM_007212042.2
	XM_007223579.2
	XM_020553746.1
	XM_007209683.2
	XM_007217955.2
	XM_007198995.2
	XM_020567118.1
	XM_020556792.1
	XM_007205938.2
	XM_007200215.2
	XM_020570462.1
	XM_007214496.2
	XM_007226939.2
	XM_020566733.1
	XM_020557233.1
	XM_007201350.2
	XM_007210817.2
	XM_007218457.2
	XM_007206232.2
	XM_020556011.1
	XM_007207518.2
	XM_007227118.2
	XM_007209080.2
	XM_020567430.1
	XM_007223480.2
	XM_007227657.2
	XM_020556354.1
	XM_007222075.2
	XM_020554465.1
	XM_007225185.2
	XM_020560860.1
	XM_020557258.1
	XM_020562671.1
	XM_020568551.1
	XM_020559222.1
	XM_020556002.1
	XM_020560454.1
	XM_007220593.2
	XM_007222242.2
	XM_007211146.2
	XM_020558329.1
	XM_007224842.2
	XM_007224455.2
	XM_007221744.2
	XM_007226687.2
	XM_007202501.2
	XM_007224749.2
	XM_007209814.2
	XM_007223591.2
	XM_007203740.2
	XM_020558944.1
	XM_007226223.2
	XM_007226906.2
	XM_007223702.2
	XM_020560135.1
	XM_007215479.2
	XM_007205000.2
	XM_020563733.1
	XM_020567098.1
	XM_007227617.2
	XM_020565158.1
	XM_007220923.2
	XM_007211122.2
	XM_020554013.1
	XM_020570371.1
	XM_020554930.1
	XM_020563765.1
	XM_020567990.1
	XM_007223885.2
	XM_007214437.2
	XM_007213642.2
	XM_007220719.2
	XM_007201651.2
	XM_007227655.2
	XM_020562085.1
	XM_020555635.1
	XM_007226271.2
	XM_020561349.1
	XM_007202185.2
	XM_007222067.2
	XM_020569546.1
	XM_020555453.1
	XM_007209675.2
	XM_007222390.2
	XM_007226044.2
	XM_007208629.2
	XM_020563345.1
	XM_020556369.1
	XM_007217478.2
	XM_020563700.1
	XM_007226885.2
	XM_007222383.2
	XM_007200615.2
	XM_007224447.2
	XM_007211327.2
	XM_007227420.2
	XM_007222497.2
	XM_007201225.2
	XM_020569274.1
	XM_007204041.2
	XM_007199391.2
	XM_020566219.1
	XM_020565156.1
	XM_020567794.1
	XM_020563732.1
	XM_020558736.1
	XM_020565851.1
	XM_020566695.1
	XM_007215533.2
	XM_007210677.2
	XM_020564928.1
	XM_020560808.1
	XM_007218208.2
	XM_020563163.1
	XM_020557362.1
	XM_020561935.1
	XM_020570278.1
	XM_007209589.2
	XM_007211802.2
	XM_020558269.1
	XM_020561863.1
	XM_007218488.2
	XM_007227397.2
	XM_007217807.2
	XM_020557939.1
	XM_007201993.2
	XM_020565985.1
	XM_007222405.2
	XM_007214045.2
	XM_020566692.1
	XM_007207427.2
	XM_020557557.1
	XM_007208564.2
	XM_020561543.1
	XM_007204849.2
	XM_007223212.2
	XM_020569055.1
	XM_007210466.2
	XM_007227176.2
	XM_020561629.1
	XM_020567724.1
	XM_007212771.2
	XM_020568444.1
	XM_007202316.2
	XM_007209508.2
	XM_007217368.2
	XM_007218271.2
	XM_007201366.2
	XM_007219482.2
	XM_007215435.2
	XM_020557651.1
	XM_020559660.1
	XM_007206052.2
	XM_007224378.2
	XM_007206510.2
	XM_020567830.1
	XM_020563805.1
	XM_007224018.2
	XM_007204934.2
	XM_007215763.2
	XM_007201775.2
	XM_007222527.2
	XM_020566306.1
	XM_020554656.1
	XM_020556985.1
	XM_020559279.1
	XM_020570888.1
	XM_007211807.2
	XM_020564314.1
	XM_020555055.1
	XM_007214599.2
	XM_007224457.2
	XM_020564862.1
	XM_007215358.2
	XM_007218256.2
	XM_007220251.2
	XM_007215635.2
	XM_020559220.1
PP4	XM_007201284.2
	XM_007222975.2
	XM_007218048.2
	XM_007206765.2
	XM_007213923.2
	XM_007210851.2
	XM_007226536.2
	XM_007212018.2
	XM_007218305.2
	XM_007218025.2
	XM_020563926.1
	XM_007211366.2
	XM_007207469.2
	XM_020553975.1
	XM_007211785.2
	XM_007209594.2
	XM_007209298.2
	XM_020569370.1
	XM_007222382.2
	XM_007202531.2
	XM_020570777.1
	XM_007215481.2
	XM_007218585.2
	XM_007225874.2
	XM_007227219.2
	XM_020568141.1
	XM_020559182.1
	XM_007199126.2
	XM_007199345.2
	XM_007219774.2
	XM_007217324.2
	XM_007215010.2
	XM_007223716.2
	XM_020556209.1
	XM_007212072.2
	XM_007200219.2
	XM_007222365.2
	XM_007211148.2
	XM_007205986.2
	XM_020563149.1
	XM_007218418.2
	XM_007204933.2
	XM_007201018.2
	XM_020560388.1
	XM_020559654.1
	XM_020563291.1
	XM_007201321.2
	XM_007217172.2
	XM_007199596.2
	XM_007222318.2
	XM_007221723.2
	XM_020568045.1
	XM_007222348.2
	XM_007205504.2
	XM_007218316.2
	XM_007203037.2
	XM_007205100.2
	XM_007223991.2
	XM_020564203.1
	XM_007221730.2
	XM_020570134.1
	XM_007210996.2
	XM_007209573.2
	XM_007214887.2
	XM_007202364.2
	XM_007215055.2
	XM_020563158.1
	XM_007201753.2
	XM_007209143.2
	XM_020569715.1
	XM_007202417.2
	XM_007217657.2
	XM_007223375.2
	XM_007225736.2
	XM_007201659.2
	XM_020563923.1
	XM_007218295.2
	XM_007211760.2
	XM_007212019.2
	XM_007208023.2
	XM_020557117.1
	XM_007208967.2
	XM_020556710.1
	XM_007218644.2
	XM_007224974.2
	XM_020559202.1
	XM_007217396.2
	XM_007218566.2
	XM_020555822.1
	XM_007206038.2
	XM_020566976.1
	XM_007223184.2
	XM_020569165.1
	XM_020568780.1
	XM_007217870.2
	XM_007209326.2
	XM_007223130.2
	XM_020553976.1
	XM_020556479.1
	XM_007225746.2
	XM_007223066.2
	XM_007222983.2
	XM_007226531.2
	XM_007221957.2
	XM_007202549.2
	XM_007213534.2
	XM_007204637.2
	XM_007223608.2
	XM_007214405.2
	XM_007204205.2
	XM_020554273.1
	XM_020563491.1
	XM_020564186.1
	XM_007213291.2
	XM_007221948.2
	XM_020558421.1
	XM_007204321.2
	XM_020566713.1
	XM_007215623.2
	XM_007205197.2
	XM_020556723.1
	XM_007218547.2
	XM_020561367.1
	XM_007222991.2
	XM_007218070.2
	XM_007218229.2
	XM_007205673.2
	XM_007214093.2
	XM_007217973.2
	XM_020557482.1
	XM_020563781.1
	XM_007218111.2
	XM_020559674.1
	XM_020569420.1
	XM_007209571.2
	XM_007199725.2
	XM_007211310.2
	XM_007215788.2
	XM_007226499.2
	XM_020555835.1
	XM_007222516.2
	XM_020555836.1
	XM_007215346.2
	XM_020559221.1
	XM_007211647.2
	XM_007221727.2
	XM_007211617.2
	XM_020557474.1
	XM_020562913.1
	XM_020559707.1
	XM_007225755.2
	XM_020564266.1
	XM_020554755.1
	XM_007222196.2
	XM_020569771.1
	XM_007201757.2
	XM_007225843.2
	XM_007199803.2
	XM_007215488.2
	XM_007225349.2
	XM_007224515.2
	XM_007204810.2
	XM_007211904.2
	XM_020553980.1
	XM_007218770.2
	XM_007201677.2
	XM_007223445.2
	XM_007218660.2
	XM_007224300.2
	XM_007225100.2
	XM_007223778.2
	XM_007207961.2
	XM_020559005.1
	XM_020569158.1
	XM_007227491.2
	XM_007222803.2
	XM_020564293.1
	XM_007201144.2
	XM_007211355.2
	XM_020554475.1
	XM_007223159.2
	XM_020554224.1
	XM_007211260.2
	XM_020567745.1
	XM_007223422.2
	XM_007208675.2
	XM_007215786.2
	XM_007209548.2
	XM_007225132.2
	XM_020568495.1
	XM_020558053.1
	XM_007221418.2
	XM_007218129.2
	XM_020563220.1
	XM_007218792.2
	XM_007206045.2
	XM_007209277.2
	XM_007215288.2
	XM_020564238.1
	XM_020565534.1
	XM_007202214.2
	XM_020560889.1
	XM_007208989.2
	XM_020554388.1
	XM_007222501.2
	XM_007215976.2
	XM_020560669.1
	XM_007213888.2
	XM_007205518.2
	XM_007198875.2
	XM_007223584.2
	XM_007215599.2
	XM_020569311.1
	XM_020566179.1
	XM_020565362.1
	XM_020558344.1
	XM_020570504.1
	XM_007220940.2
	XM_007225305.2
	XM_007214285.2
	XM_007208399.2
	XM_007226874.2
	XM_020558615.1
	XM_007220571.2
	XM_007202588.2
	XM_020569603.1
	XM_020554521.1
	XM_020566737.1
	XM_007215084.2
	XM_007220856.2
	XM_007211402.2
	XM_007218517.2
	XM_007227384.2
	XM_007209445.2
	XM_020563599.1
	XM_007200050.2
	XM_007209262.2
	XM_007208388.2
	XM_007225788.2
	XM_007211538.2
	XM_020568485.1
	XM_007226834.2
	XM_007206224.2
	XM_007199877.2
	XM_007218125.2
	XM_007213498.2
	XM_007201281.2
	XM_007211893.2
	XM_007201138.2
	XM_007226135.2
	XM_007199145.2
	XM_007208368.2
	XM_007222351.2
	XM_007213504.2
	XM_020553739.1
	XM_007225140.2
	XM_007210330.2
	XM_007215297.2
	XM_007199999.2
	XM_007222073.2
	XM_020554977.1
	XM_007223746.2
	XM_020563944.1
	XM_007226663.2
	XM_007209894.2
	XM_007220336.2
	XM_007204841.2
	XM_007222701.2
	XM_020564504.1
	XM_007226937.2
	XM_007223140.2
	XM_020559762.1
	XM_020558169.1
	XM_020555166.1
	XM_007217084.2
	XM_007209324.2
	XM_020563818.1
	XM_007205883.2
	XM_007211469.2
	XM_007223433.2
	XM_007206667.2
	XM_007222337.2
	XM_007211146.2
	XM_007213497.2
	XM_007225235.2
	XM_020566138.1
	XM_020568238.1
	XM_007215485.2
	XM_007223702.2
	XM_007223053.2
	XM_007202536.2
	XM_020559649.1
	XM_007209873.2
	XM_007222007.2
	XM_007213642.2
	XM_007210289.2
	XM_020554393.1
	XM_007220168.2
	XM_007215176.2
	XM_007205953.2
	XM_020563700.1
	XM_020570190.1
	XM_007225230.2
	XM_007202120.2
	XM_007225797.2
	XM_020565580.1
	XM_007217864.2
	XM_007224837.2
	XM_007199614.2
	XM_020566552.1
	XM_020556603.1
	XM_007200298.2
	XM_007222745.2
	XM_007215497.2
	XM_020559302.1
	XM_020554442.1
	XM_020563032.1
	XM_007202386.2
	XM_007223223.2
	XM_007219503.2
	XM_020554692.1
	XM_020568033.1
	XM_007199702.2
	XM_020562115.1
	XM_007218470.2
	XM_007217016.2
	XM_007225139.2
	XM_007207427.2
	XM_007211815.2
	XM_007200941.2
	XM_007212771.2
	XM_007209508.2
	XM_007211846.2
	XM_020563165.1
	XM_007222549.2
	XM_020556330.1
	XM_020555915.1
	XM_007206732.2
	XM_020560352.1
	XM_007212079.2
	XM_020556548.1
	XM_020569672.1
	XM_020564314.1
	XM_007218949.2
	XM_007217626.2
	XM_007217485.2
	XM_007225488.2
	XM_007212763.2
	XM_007223590.2
	XM_007215478.2
	XM_020556469.1
	XM_007200741.2
	XM_007209016.2
	XM_020563179.1
	XM_020568105.1
	XM_007222558.2
	XM_020554863.1
	XM_020557116.1
	XM_007200581.2
	XM_007222548.2
	XM_007205690.2
	XM_007227653.2
	XM_007220345.2
	XM_020567437.1
	XM_007217720.2
	XM_007203149.2
	XM_020563468.1
	XM_020564094.1
	XM_007211637.2
	XM_007204204.2
	XM_020568104.1
	XM_007218081.2
	XM_007218521.2
	XM_020569902.1
	XM_007217905.2
	XM_007211745.2
	XM_007208688.2
	XM_020557692.1
	XM_007212155.2
	XM_007218950.2
	XM_020562106.1
	XM_020565837.1
	XM_007216945.2
	XM_007220399.2
	XM_020556929.1
	XM_020564808.1
	XM_020563180.1
	XM_007225113.2
	XM_007215193.2
	XM_007216693.2
	XM_007222045.2
	XM_020563997.1
	XM_007225553.2
	XM_007209268.2
	XM_007202191.2
	XM_007215310.2
	XM_020554272.1
	XM_020558362.1
	XM_020566107.1
	XM_007199683.2
	XM_007200994.2
	XM_020569558.1
	XM_020569976.1
	XM_007211341.2
	XM_007218672.2
	XM_007225229.2
	XM_007213525.2
	XM_020562904.1
	XM_007211324.2
	XM_007225611.2
	XM_007204918.2
	XM_007206379.2
	XM_007225773.2
	XM_007224279.2
	XM_007220512.2
	XM_007211993.2
	XM_007222059.2
	XM_020554805.1
	XM_007227620.2
	XM_007220843.2
	XM_007201133.2
	XM_007217188.2
	XM_007215057.2
	XM_007215038.2
	XM_007215052.2
	XM_007213730.2
	XM_007202017.2
	XM_007225571.2
	XM_007207397.2
	XM_007207834.2
	XM_007204033.2
	XM_020570038.1
	XM_007227546.2
	XM_007215311.2
	XM_007225340.2
	XM_020568134.1
	XM_007217915.2
	XM_007209698.2
	XM_007202363.2
	XM_007222256.2
	XM_020559659.1
	XM_020557543.1
	XM_007209020.2
	XM_020567113.1
	XM_007214977.2
	XM_007213484.2
	XM_020563860.1
	XM_020558370.1
	XM_007214188.2
	XM_020555645.1
	XM_007225983.2
	XM_020558262.1
	XM_020556340.1
	XM_007216919.2
	XM_020555727.1
	XM_007223436.2
	XM_007218965.2
	XM_020570805.1
	XM_020569979.1
	XM_020561940.1
	XM_007209133.2
	XM_007199835.2
	XM_007222223.2
	XM_007225943.2
	XM_020555567.1
	XM_007217194.2
	XM_020563339.1
	XM_020556924.1
	XM_007216968.2
	XM_020569800.1
	XM_007202229.2
	XM_020563590.1
	XM_020564032.1
	XM_007210529.2
	XM_007215785.2
	XM_020554617.1
	XM_020567353.1
	XM_020556524.1
	XM_007213588.2
	XM_007212061.2
	XM_020568891.1
	XM_020559553.1
	XM_020563497.1
	XM_007225760.2
	XM_007221732.2
	XM_020565617.1
	XM_020562039.1
	XM_007223350.2
	XM_007201199.2
	XM_007213584.2
	XM_007217180.2
	XM_007218393.2
	XM_020563689.1
	XM_007225915.2
	XM_007226667.2
	XM_020564111.1
	XM_007225916.2
	XM_020566477.1
	XM_020556273.1
	XM_007215695.2
	XM_020570661.1
	XM_020568115.1
	XM_020566018.1
	XM_007225294.2
	XM_020563649.1
	XM_020554047.1
	XM_020553827.1
	XM_007203573.2
	XM_007215523.2
	XM_007211380.2
	XM_007207801.2
	XM_007225608.2
	XM_020557889.1
	XM_007211149.2
	XM_020563613.1
	XM_020570309.1
	XM_020562694.1
	XM_007225832.2
	XM_007222492.2
	XM_007212913.2
	XM_007222551.2
	XM_007207356.2
	XM_007211908.2
	XM_020564437.1
	XM_007209427.2
	XM_007222526.2
	XM_007214880.2
	XM_007203297.2
	XM_020555979.1
	XM_007207862.2
	XM_007209605.2
	XM_020568107.1
	XM_020565920.1
	XM_020557486.1
	XM_020565208.1
	XM_007211370.2
	XM_020562164.1
	XM_007205234.2
	XM_020561014.1
	XM_007218106.2
	XM_007227092.2
	XM_020554507.1
	XM_020556216.1
	XM_007214944.2
	XM_020554758.1
	XM_007223993.2
	XM_020570039.1
	XM_020562678.1
	XM_020561383.1
	XM_020554334.1
	XM_007202168.2
	XM_007215231.2
	XM_007201360.2
	XM_007211586.2
	XM_020557350.1
	XM_020560178.1
	XM_007222092.2
	XM_020565587.1
	XM_020562551.1
	XM_007219205.2
	XM_007204655.2
	XM_007205890.2
	XM_007214886.2
	XM_007209928.2
	XM_007218542.2
	XM_020557542.1
	XM_020567686.1
	XM_007216917.2
	XM_020566509.1
	XM_007218440.2
	XM_007222625.2
	XM_007215602.2
	XM_020561816.1
	XM_007210197.2
	XM_020553691.1
	XM_020567296.1
	XM_007207981.2
	XM_007225313.2
	XM_020555108.1
	XM_020568111.1
	XM_020570861.1
	XM_007211994.2
	XM_007212819.2
	XM_020559367.1
	XM_007199301.2
	XM_020555509.1
	XM_020556915.1
	XM_007214528.2
	XM_007217125.2
	XM_020563292.1
	XM_007211209.2
	XM_007211134.2
	XM_020556496.1
	XM_007223872.2
	XM_020567081.1
	XM_020569198.1
	XM_007216674.2
	XM_007211575.2
	XM_007209283.2
	XM_020565353.1
	XM_020556655.1
	XM_020560585.1
	XM_007209697.2
	XM_007223742.2
	XM_020557126.1
	XM_020565079.1
	XM_020555326.1
	XM_007223215.2
	XM_007209776.2
	XM_020564229.1
	XM_007219080.2
	XM_007208269.2
	XM_007218880.2
	XM_007203613.2
	XM_020570906.1
	XM_007223786.2
	XM_007225831.2
	XM_007225744.2
	XM_007201290.2
	XM_020564071.1
	XM_007223899.2
	XM_007209579.2
	XM_007215694.2
	XM_007215768.2
	XM_007205509.2
	XM_007212493.2
	XM_007210281.2
	XM_020568095.1
	XM_020562225.1
	XM_020555996.1
	XM_007215360.2
	XM_007215221.2
	XM_020557148.1
	XM_007215970.2
	XM_020566631.1
	XM_020566696.1
	XM_007217112.2
	XM_007215111.2
	XM_007202149.2
	XM_007223293.2
	XM_020557463.1
	XM_007215464.2
	XM_020554078.1
	XM_020566169.1
	XM_020565146.1
	XM_007218051.2
	XM_020569703.1
	XM_007223570.2
	XM_020567336.1
	XM_020560975.1
	XM_007208273.2
	XM_020566843.1
	XM_020564878.1
	XM_020554014.1
	XM_007202575.2
	XM_007223627.2
	XM_007221945.2
	XM_007220406.2
	XM_007223319.2
	XM_020562925.1
	XM_007222060.2
[truncated: 241 more rows]
