# Supplementary material for: Comparative transcriptome analyses of fruit development among pears, peaches, and strawberries provide new insights into single sigmoid patterns
Source: BMC Plant Biol. 2020 Mar 6;20:108. doi: 10.1186/s12870-020-2317-6 (PMC7060524; doi:10.1186/s12870-020-2317-6)
Supplement: Supplementary file 11 — Additional file 11: Table S6. Primers for real-time quantitative PCR. [file 12870_2020_2317_MOESM11_ESM.xlsx]

## Sheet: Sheet1
Table S6. Primers for real-time quantitative PCR
Fruit trees	Primers	Sequences
Cv.Dangshansuli	PbrUDP-glycosyltransferase_F	GCCAGCCCAAAATCAAAT
	PbrUDP-glycosyltransferase_R	TCTCCTCCACCAAAACCAC
	PbrMicrotubule-associated protein_F	CCGTGACACTCATTCGCT
	PbrMicrotubule-associated protein_R	TCTCTCCACAACCGCCA
	PbrE3 SUMO-protein ligase_F	CTCCACGAGGACAACCAG
	PbrE3 SUMO-protein ligase_R	AGTCTTCATAAGTAGCCACCAA
	PbrAminopeptidase_F	AATCCTTCCTCCCGACAT
	PbrAminopeptidase_R	GCGGACCTCAGACGACAA
	PbrAuxin-responsive protein_F	TCACGGTGGGAAGAAACA
	PbrAuxin-responsive protein_R	TGGACGGACCTAAACTGCT
	PbrCytochrome P450_F	GAGAAAGGAATACGCCAGAG
	PbrCytochrome P450_R	ACAGTCCAAGCGAGCAAA
	PbrNAC domain-containing protein_R	CTGGAGAAGCCCCAAGAA
	PbrNAC domain-containing protein_F	CCACTAAACGCAACGAACA
	PbrGDSL esterase/lipase_F	ATGCTACAACTCAGCCGTCT
	PbrGDSL esterase/lipase_R	ACTCCTGGCACACCTCTAAA
	PbrE3 ubiquitin-protein ligase_F	CCTGTTTGCCCCTTTTGC
	PbrE3 ubiquitin-protein ligase_R	CTTGGCTTTGCGGGACTC
	PbrMitogen-activated protein kinase kinase kinase_F	GCCAGTATGAAGGGGTTGC
	PbrMitogen-activated protein kinase kinase kinase_R	TGAGCCCGAAGTAGTCCGT
	PbrEthylene receptor_F	GCAGGACGACACTTTGGATA
	PbrEthylene receptor_R	TGAAGCAACCCGAAACATTA
	PbrXyloglucan galactosyltransferase_F	CCTCCAACTCATCCACCAG
	PbrXyloglucan galactosyltransferase_R	GATTCCCTTGATTCCCGTC
	PbrE3 ubiquitin-protein ligase_F	ACAGAGGACTTTGCCACCC
	PbrE3 ubiquitin-protein ligase_R	CGTTTCCGACACGCTTTAC
	PbrAnkyrin repeat-containing protein_F	CTTGACACTGCCGAGAAAAC
	PbrAnkyrin repeat-containing protein_R	TGACCGTGGCTATGAGGAC
	PbrLRR receptor serine/threonine-protein kinase_F	AACAATCAGTTGAGCGGACC
	PbrLRR receptor serine/threonine-protein kinase_R	AGTTGGCAGAGTTCATACGG
	PbrZinc finger CCCH domain-containing protein_F	TAATCTTGGCGGTGAAGTAGG
	PbrZinc finger CCCH domain-containing protein_R	CAGTATGCTCTGTTAGCGTTTGTA
	SNF1_F	GATGGTGCTATGAAGATGCCAAATGT
	SNF1_R	TCCCGAGCATCACGATAGATTCAC
Cv. Liangyuan	PpeAcetylesterase_F	TTCCCTCACGCTCACCTC
	PpeAcetylesterase_R	GTTACACCATCCTCCTCCCT
	PpeXyloglucan endotransglucosylase/hydrolase_F	GCTTCTTACGCTGTCCCTG
	PpeXyloglucan endotransglucosylase/hydrolase_R	TGCTCCAATCTGCCTTCAC
	PpePectate lyase_F	CCATTGCCTTCAACCACTT
	PpePectate lyase_R	TCCATTTGCTCCACTCTTTC
	PpeBeta-galactosidase_F	GAAGACGACACTGATGACGCTC
	PpeBeta-galactosidase_R	GCACCAAAACCACCACGAC
	PpeCyclin_F	AAAATCCCTCGGGTTCTG
	PpeCyclin_R	AAGTGGGTGCTCGTAAACCATGAAA
	PpeGlucan endo-1,3-beta-glucosidase_F	CACAGGCATCGACCTAATC
	PpeGlucan endo-1,3-beta-glucosidase_R	AATGAAGGGCAGGACACG
	PpeAlpha-galactosidase_F	TGGTTGTAAGATGTATGCCCTAA
	PpeAlpha-galactosidase_R	CCTGGTGAAACTTTGTCGG
	PpeChitinase-like protein_F	TCCCATCAACCCATTTCA
	PpeChitinase-like protein_R	GACCACCCTTTACACTCCC
	PpeE3 ubiquitin-protein ligase_F	ATTTCTCGCTCCCTCCAA
	PpeE3 ubiquitin-protein ligase_R	CTCGTCCTAAAGACCTATGCTG
	PpeE3 ubiquitin-protein ligase_F	CACAAACCAGGCATCGTAGA
	PpeE3 ubiquitin-protein ligase_R	CCAAGTTAGTGAAAGGATAGGC
	PpeEthylene-responsive transcription factor_F	CGAGCCCCTCCTCTATGAT
	PpeEthylene-responsive transcription factor_R	TTTCGGCGTTGTTGTTGA
	PpeProtein SPIRAL1_F	GGGGACAGAGTTCTTTGGG
	PpeProtein SPIRAL1_R	TGGGGCAGAGTGGACCTTA
	PpeGalacturonosyltransferase_F	ACACCAAAGCCCCATAAAA
	PpeGalacturonosyltransferase_R	GCGATGAAGTGGAAGACGA
	PpeTranscription factor MYB44_F	TACGGCTGTTTCGGGTCT
	PpeTranscription factor MYB44_R	ATCTCACTGTTTTGGTTGCTCT
	PpeGlyceraldehyde-3-phosphate dehydrogenase_F	GTTCGGAAGAATCGGTCG
	PpeGlyceraldehyde-3-phosphate dehydrogenase_R	GGAGCAAGGCAGTTGGTAGT
	PpeActin-depolymerizing factor_F	ACAGCCACCGTCTCCATA
	PpeActin-depolymerizing factor_R	TCATCCACAGCAAATCCC
	TEF2-F	GGTGTGACGATGAAGAGTGATG
	TEF2-R	TGAAGGAGAGGGAAGGTGAAAG
Cv. Hongyan	FveAP-1 complex subunit gamma-2_F	GTGGGAGGAACAGCAGAGTG
	FveAP-1 complex subunit gamma-2_R	TATTGGGGAGTTGGTCGC
	FveIAA-amino acid hydrolase ILR1_F	TACCACTGCCTCATCCAC
	FveIAA-amino acid hydrolase ILR1_R	AAAGTAGGGCGAGTCTGC
	FveMitogen-activated protein kinase_F	AGGCTTCGGCTCTGTCTT
	FveMitogen-activated protein kinase_R	TCTTCGCCCTTACTGCTC
	Fvesignal peptidase complex catalytic subunit_F	TCTCACCCAAGCCATCAAT
	Fvesignal peptidase complex catalytic subunit_R	AGAGCACAACCACCACAGG
	FveChitinase_F	ACGCACGGCAACCAACTA
	FveChitinase_R	AATGGGCACATCGGAAAA
	FveAquaporin_F	ATGGAGGGAAAGGAAGAGG
	FveAquaporin_R	CTGAATACCCACAGAGGCAC
	FveIAA-amino acid hydrolase_F	CATCGTTGTAGTGCTGTGGTG
	FveIAA-amino acid hydrolase_R	GCAAGGATAAGGGCTGGA
	FveCytochrome P450_F	AGGGGTTTACTCAAGGGTATTAT
	FveCytochrome P450_R	AACTTTCAGGTGGGTTAGGC
	FveE3 ubiquitin-protein ligase_F	TCTTCCAAATCTATCTCCACACA
	FveE3 ubiquitin-protein ligase_R	GAAAACTTGACGACGGGG
	FveTOM1-like protein_F	TCCCCAATACTCTTCTGCCTAC
	FveTOM1-like protein_R	TCCCGCCAACCATACCTT
	FveUTP-glucose-1-phosphate uridylyltransferase_F	AAGATGGAGATTATCCCAAACC
	FveUTP-glucose-1-phosphate uridylyltransferase_F	AACAATGTCAGCACCGAACC
	FveE3 ubiquitin-protein ligase_F	TGGAGACTATGAGGGAAAGGA
	FveE3 ubiquitin-protein ligase_R	CAGTTGAGAACCACAGGACGA
	FveSNF1-related protein kinase_F	ATGTCTGTGCCTGTTTCTTCG
	FveSNF1-related protein kinase_R	AGCCTCCTACCTCTTCCATTTAC
	FveF-box protein_F	AGTCGGTGATGTCGGAGTTA
	FveF-box protein_R	GGTATGAAGTGATGGAAAGGAG
	PpeMethyltransferase-like protein_F	AAGCACTCCGCCCAAAGC
	PpeMethyltransferase-like protein_R	GCCATCGGTTACGCCACT
	PpeAcid beta-frutofuranosidase_F	GTCCAGGTCCAATGTCTT
	PpeAcid beta-frutofuranosidase_R	TTTCCAGTCTGCTCGTTAT
	DBP-F	TTGGCAGCGGGACTTTACC
	DBP-R	CGGTTGTGTGACGCTGTCAT
