# Supplementary material for: Comparative transcriptome analyses of fruit development among pears, peaches, and strawberries provide new insights into single sigmoid patterns
Source: BMC Plant Biol. 2020 Mar 6;20:108. doi: 10.1186/s12870-020-2317-6 (PMC7060524; doi:10.1186/s12870-020-2317-6)
Supplement: Supplementary file 12 — Additional file 12: Table S7. Primers for dual luciferase assay. [file 12870_2020_2317_MOESM12_ESM.xlsx]

## Sheet: Sheet1
Table S7. Primers for dual luciferase assay
Primers	Sequences
bHLH106-HindⅢ-F	tccaaagaattcaaaaagcttATGCAGCCGGCTGATCATCA
bHLH106-XbaⅠ-R	tcattaaagcaggactctagaCAGGACTAATGTGCGGTCTAATACCC
bHLH144-HindⅢ-F	tccaaagaattcaaaaagcttATGAACATTGGGGTAAACGTAAAGAAAT
bHLH144-XbaⅠ-R	tcattaaagcaggactctagaGTCGTTCAAATTCTCAACTCCAAGC
bHLH30-HindⅢ-F	tccaaagaattcaaaaagcttATGGATTATTACAGTTTTAGCTCAAAATCTTC
bHLH30-XbaⅠ-R	tcattaaagcaggactctagaCGAGGATGAGCTCGAGGTATCG
bHLH3-HindⅢ-F	tccaaagaattcaaaaagcttATGGGTGAGAAATTTTGGGTGAATG
bHLH3-XbaⅠ-R	tcattaaagcaggactctagaTTTTGAAAGAAAGGCCACCAGC
pSAK277-F	CATCGAAAGGACAGTAGAAAAGG
pSAK277-R	CATTAGAATGAACCGAAACCG
0800-LUC-F	CGCCAGGGTTTTCCCAGTC
0800-LUC-R	CCAGGAACCAGGGCGTATCTC
cellulose synthase-HindⅢ-F	gtcgacggtatcgataagcttCCATGAAACATGAAAACATTCCCC
cellulose synthase-BamHⅠ-R	cgctctagaactagtggatccTCAAGCATCAGCAAGCAACATCC
glycosyltransferase-1-HindⅢ-F	gtcgacggtatcgataagcttCTTTTTATGCTCCTTCTCCTGCCC
glycosyltransferase-1-BamHⅠ-R	cgctctagaactagtggatccCATCCGCAATGTGCTAAACTTCG
microtubule-associated protein-HindⅢ-F	gtcgacggtatcgataagcttATGCCTTTGTGAGTTTCCTGTCCC
microtubule-associated protein-BamHⅠ-R	cgctctagaactagtggatccGCATTGCCGGAGGAGCTGAC
glycosyltransferase-2-HindⅢ-F	gtcgacggtatcgataagcttTCTGGGGGAACAAACTCGCC
glycosyltransferase-2-BamHⅠ-R	cgctctagaactagtggatccGGAAATGACGCATCTTTTGACGG
glycosyltransferase-3-HindⅢ-F	gtcgacggtatcgataagcttACTCAAGATGGAGATGACGTTCGG
glycosyltransferase-3-BamHⅠ-R	cgctctagaactagtggatccTCCAACTGATAAGTCTCTCCTCCAATG
UDP-glycosyltransferase-1-HindⅢ-F	gtcgacggtatcgataagcttCCAACCGTGATCTAAGGGCGAC
UDP-glycosyltransferase-1-BamHⅠ-R	cgctctagaactagtggatccTCGTTCAAGAATCGGTTTCGGC
UDP-glycosyltransferase-2-HindⅢ-F	gtcgacggtatcgataagcttCTTCCGTTGTCCGATTAGGCTTC
UDP-glycosyltransferase-2-BamHⅠ-R	cgctctagaactagtggatccCTTCGGTTCTTCCTTATCGCTCATC
COP9 signalosome complex subunit-HindⅢ-F	gtcgacggtatcgataagcttTTACACGAAAACGACACGAACACG
COP9 signalosome complex subunit-BamHⅠ-R	cgctctagaactagtggatccGATTTGGTGCGTTTGAATTTCGG
exocyst complex component-HindⅢ-F	gtcgacggtatcgataagcttTTTCCGATACGAGACTTTGTTCTTCAG
exocyst complex component-BamHⅠ-R	cgctctagaactagtggatccAAGAACCAACAAAAAACAAACAAAACAC
65-kDa microtubule-associated protein-HindⅢ-F	gtcgacggtatcgataagcttATTTAGAGGCTACATTGACGAGAGGG
65-kDa microtubule-associated protein-BamHⅠ-R	cgctctagaactagtggatccTTTTGTCTGGGTCTCGGATGGTC
expansin-HindⅢ-F	gtcgacggtatcgataagcttTCAACTTCCGCACATTCATCTTCTC
expansin-BamHⅠ-R	cgctctagaactagtggatccTGTGGCTTTTTGGTGGGTTTTG
xyloglucan galactosyltransferase-1-HindⅢ-F	gtcgacggtatcgataagcttGTAAGCTAGGGGGAATGTTGCAGG
xyloglucan galactosyltransferase-1-BamHⅠ-R	cgctctagaactagtggatccTCCGATGGGGAAGGAGTGAAATAC
xyloglucan galactosyltransferase-2-HindⅢ-F	gtcgacggtatcgataagcttAGGCAAAACCGCCCACACAG
xyloglucan galactosyltransferase-2-BamHⅠ-R	cgctctagaactagtggatccTCCGATGGGGAAGGAGTGAAATAC
xyloglucan glycosyltransferase-HindⅢ-F	gtcgacggtatcgataagcttTTGGCGTGATGAAAACGAAATAGG
xyloglucan glycosyltransferase-BamHⅠ-R	cgctctagaactagtggatccGGAGGAACAGGAAACCAAACGC
